# Supplementary material for: Inferring on Joint Associations From Marginal Associations and a Reference Sample
Source: Biom J. 2026 Apr 13;68:e70114. doi: 10.1002/bimj.70114 (PMC13071553; doi:10.1002/bimj.70114)
Supplement: Supplementary file 2 — Supporting File 2: bimj70114‐sup‐0002‐Data.zip. [file BIMJ-68-e70114-s002.zip]

Archive with 25 entries (21 files):
- bimj70114-sup-0002-Data/
- bimj70114-sup-0002-Data/.gitignore
- bimj70114-sup-0002-Data/generate_plots.R
- bimj70114-sup-0002-Data/installation.R
- bimj70114-sup-0002-Data/LICENSE
- bimj70114-sup-0002-Data/plotting/
- bimj70114-sup-0002-Data/plotting/create_plots.R
- bimj70114-sup-0002-Data/plotting/plotting_utils.R
- bimj70114-sup-0002-Data/README.md
- bimj70114-sup-0002-Data/renv/
- bimj70114-sup-0002-Data/renv/.gitignore
- bimj70114-sup-0002-Data/renv/activate.R
- bimj70114-sup-0002-Data/renv/settings.json
- bimj70114-sup-0002-Data/renv.lock
- bimj70114-sup-0002-Data/run_simulations.R
- bimj70114-sup-0002-Data/session_info.txt
- bimj70114-sup-0002-Data/simulation/
- bimj70114-sup-0002-Data/simulation/forward_selection_sim.R
- bimj70114-sup-0002-Data/simulation/forward_selection_utils.R
- bimj70114-sup-0002-Data/simulation/genetic_no_selection_sim.R
- bimj70114-sup-0002-Data/simulation/genetic_w_selection_sim.R
- bimj70114-sup-0002-Data/simulation/normal_dist_sim.R
- bimj70114-sup-0002-Data/simulation/simulation_utils.R
- bimj70114-sup-0002-Data/simulation.Rproj
- bimj70114-sup-0002-Data/verify_identical.R
