# Supplementary material for: Inferring on Joint Associations From Marginal Associations and a Reference Sample
Source: Biom J. 2026 Apr 13;68:e70114. doi: 10.1002/bimj.70114 (PMC13071553; doi:10.1002/bimj.70114)
Supplement: Supplementary file 2 — Supporting File 2: bimj70114‐sup‐0002‐Data.zip. [file BIMJ-68-e70114-s002.zip › bimj70114-sup-0002-Data/generate_plots.R]

library(glue)
source("plotting/create_plots.R")

# Global constants
RESULTS_DIR <- "output/results2025-05-25"
PLOTS_DIR <- file.path(RESULTS_DIR, "plots")

# Ensure plots directory exists
ensure_directory(PLOTS_DIR)

# Define file paths
result_files <- list(
  psat = file.path(RESULTS_DIR, "FULL_RESULTS_PSAT.csv"),
  normal = file.path(RESULTS_DIR, "FULL_RESULTS_NORMAL.csv"),
  standard = file.path(RESULTS_DIR, "FULL_RESULTS_STANDARD.csv"),
  fs = file.path(RESULTS_DIR, "FULL_RESULTS_FS.csv")
)

# Generate all plots
generate_plots <- function() {
  createNormalPlots(results_file = result_files$normal, figure_dir = PLOTS_DIR)
  createForwardSelectionPlots(results_file = result_files$fs, figure_dir = PLOTS_DIR)
  createPSATPlots(results_file = result_files$psat, figure_dir = PLOTS_DIR)
  createStandardSimPlots(results_file = result_files$standard, figure_dir = PLOTS_DIR)

  message("All plots successfully generated in: ", PLOTS_DIR)
}

# Run the main function
generate_plots()
