# Supplementary material for: Inferring on Joint Associations From Marginal Associations and a Reference Sample
Source: Biom J. 2026 Apr 13;68:e70114. doi: 10.1002/bimj.70114 (PMC13071553; doi:10.1002/bimj.70114)
Supplement: Supplementary file 2 — Supporting File 2: bimj70114‐sup‐0002‐Data.zip. [file BIMJ-68-e70114-s002.zip › bimj70114-sup-0002-Data/renv.lock]

{
  "R": {
    "Version": "4.3.2",
    "Repositories": [
      {
        "Name": "CRAN",
        "URL": "https://packagemanager.posit.co/cran/latest"
      }
    ]
  },
  "Packages": {
    "CompQuadForm": {
      "Package": "CompQuadForm",
      "Version": "1.4.3",
      "Source": "Repository",
      "Type": "Package",
      "Title": "Distribution Function of Quadratic Forms in Normal Variables",
      "Date": "2017-04-10",
      "Author": "P. Lafaye de Micheaux",
      "Maintainer": "P. Lafaye de Micheaux <lafaye@unsw.edu.au>",
      "Description": "Computes the distribution function of quadratic forms in normal variables using Imhof's method, Davies's algorithm, Farebrother's algorithm or Liu et al.'s algorithm.",
      "License": "GPL (>= 2)",
      "LazyLoad": "yes",
      "NeedsCompilation": "yes",
      "Repository": "CRAN"
    },
    "CovTools": {
      "Package": "CovTools",
      "Version": "0.5.4",
      "Source": "Repository",
      "Type": "Package",
      "Title": "Statistical Tools for Covariance Analysis",
      "Authors@R": "c(person(\"Kyoungjae\",\"Lee\",role=\"aut\",email=\"leekjstat@gmail.com\"),person(\"Lizhen\", \"Lin\", role = \"ctb\", email=\"lizhen.lin@nd.edu\"),person(\"Kisung\", \"You\", role = c(\"aut\", \"cre\"),email = \"kisungyou@outlook.com\",comment=c(ORCID=\"0000-0002-8584-459X\")))",
      "Description": "Covariance is of universal prevalence across various disciplines within statistics. We provide a rich collection of geometric and inferential tools for convenient analysis of covariance structures, topics including distance measures, mean covariance estimator, covariance hypothesis test for one-sample and two-sample cases, and covariance estimation. For an introduction to covariance in multivariate statistical analysis, see Schervish (1987) <doi:10.1214/ss/1177013111>.",
      "License": "GPL (>= 3)",
      "URL": "https://github.com/kisungyou/CovTools",
      "Encoding": "UTF-8",
      "Depends": [
        "R (>= 2.14.0)"
      ],
      "Imports": [
        "Rcpp",
        "geigen",
        "shapes",
        "expm",
        "mvtnorm",
        "stats",
        "Matrix",
        "doParallel",
        "foreach",
        "parallel",
        "pracma",
        "Rdpack",
        "utils",
        "SHT"
      ],
      "LinkingTo": [
        "Rcpp",
        "RcppArmadillo"
      ],
      "RoxygenNote": "7.1.1",
      "RdMacros": "Rdpack",
      "NeedsCompilation": "yes",
      "Author": "Kyoungjae Lee [aut], Lizhen Lin [ctb], Kisung You [aut, cre] (<https://orcid.org/0000-0002-8584-459X>)",
      "Maintainer": "Kisung You <kisungyou@outlook.com>",
      "Repository": "CRAN"
    },
    "DBI": {
      "Package": "DBI",
      "Version": "1.2.2",
      "Source": "Repository",
      "Title": "R Database Interface",
      "Date": "2024-02-09",
      "Authors@R": "c( person(\"R Special Interest Group on Databases (R-SIG-DB)\", role = \"aut\"), person(\"Hadley\", \"Wickham\", role = \"aut\"), person(\"Kirill\", \"Müller\", , \"kirill@cynkra.com\", role = c(\"aut\", \"cre\"), comment = c(ORCID = \"0000-0002-1416-3412\")), person(\"R Consortium\", role = \"fnd\") )",
      "Description": "A database interface definition for communication between R and relational database management systems.  All classes in this package are virtual and need to be extended by the various R/DBMS implementations.",
      "License": "LGPL (>= 2.1)",
      "URL": "https://dbi.r-dbi.org, https://github.com/r-dbi/DBI",
      "BugReports": "https://github.com/r-dbi/DBI/issues",
      "Depends": [
        "methods",
        "R (>= 3.0.0)"
      ],
      "Suggests": [
        "arrow",
        "blob",
        "covr",
        "DBItest",
        "dbplyr",
        "downlit",
        "dplyr",
        "glue",
        "hms",
        "knitr",
        "magrittr",
        "nanoarrow (>= 0.3.0.1)",
        "RMariaDB",
        "rmarkdown",
        "rprojroot",
        "RSQLite (>= 1.1-2)",
        "testthat (>= 3.0.0)",
        "vctrs",
        "xml2"
      ],
      "VignetteBuilder": "knitr",
      "Config/autostyle/scope": "line_breaks",
      "Config/autostyle/strict": "false",
      "Config/Needs/check": "r-dbi/DBItest",
      "Encoding": "UTF-8",
      "RoxygenNote": "7.3.0.9000",
      "Config/Needs/website": "r-dbi/DBItest, r-dbi/dbitemplate, adbi, AzureKusto, bigrquery, DatabaseConnector, dittodb, duckdb, implyr, lazysf, odbc, pool, RAthena, IMSMWU/RClickhouse, RH2, RJDBC, RMariaDB, RMySQL, RPostgres, RPostgreSQL, RPresto, RSQLite, sergeant, sparklyr, withr",
      "Config/testthat/edition": "3",
      "NeedsCompilation": "no",
      "Author": "R Special Interest Group on Databases (R-SIG-DB) [aut], Hadley Wickham [aut], Kirill Müller [aut, cre] (<https://orcid.org/0000-0002-1416-3412>), R Consortium [fnd]",
      "Maintainer": "Kirill Müller <kirill@cynkra.com>",
      "Repository": "CRAN"
    },
    "DEoptim": {
      "Package": "DEoptim",
      "Version": "2.2-8",
      "Source": "Repository",
      "Title": "Global Optimization by Differential Evolution",
      "Authors@R": "c(person(\"David\", \"Ardia\", role = c(\"aut\"), email = \"david.ardia.ch@gmail.com\", comment = c(ORCID = \"0000-0003-2823-782X\")),  person(\"Katharine\", \"Mullen\", role = c(\"aut\", \"cre\"), email=\"mullenkate@gmail.com\"),  person(\"Brian\", \"Peterson\", role = \"aut\"),  person(\"Joshua\", \"Ulrich\", role = \"aut\"),  person(\"Kris\", \"Boudt\", role = \"ctb\"))",
      "Description": "Implements the Differential Evolution algorithm for global optimization of a real-valued function of a real-valued parameter vector as described in Mullen et al. (2011) <doi:10.18637/jss.v040.i06>.",
      "Suggests": [
        "foreach",
        "iterators",
        "colorspace",
        "lattice",
        "parallelly"
      ],
      "Depends": [
        "parallel"
      ],
      "Imports": [
        "methods"
      ],
      "BugReports": "https://github.com/ArdiaD/DEoptim/issues",
      "URL": "https://github.com/ArdiaD/DEoptim",
      "License": "GPL (>= 2)",
      "Repository": "CRAN",
      "Maintainer": "Katharine Mullen <mullenkate@gmail.com>",
      "NeedsCompilation": "yes",
      "Author": "David Ardia [aut] (<https://orcid.org/0000-0003-2823-782X>), Katharine Mullen [aut, cre], Brian Peterson [aut], Joshua Ulrich [aut], Kris Boudt [ctb]"
    },
    "ECCCM": {
      "Package": "ECCCM",
      "Version": "0.0.0.9000",
      "Source": "GitHub",
      "Title": "Estimating additional variance, when transforming marginal regression coefficient to multiple regression coefficients using a reference panel.",
      "Authors@R": "person(given = \"Tzviel\", family = \"Frostig\", role = c(\"aut\", \"cre\"), email = \"tfrostig@gmail.com.com\", comment = c(ORCID = \"YOUR-ORCID-ID\"))",
      "Description": "What the package does (one paragraph).",
      "License": "What license it uses",
      "Encoding": "UTF-8",
      "RoxygenNote": "7.1.1",
      "LinkingTo": [
        "Rcpp",
        "RcppArmadillo"
      ],
      "Imports": [
        "Rcpp",
        "RcppArmadillo",
        "CovTools"
      ],
      "Suggests": [
        "knitr",
        "rmarkdown",
        "testthat (>= 2.1.0)",
        "MASS"
      ],
      "VignetteBuilder": "knitr",
      "RemoteType": "github",
      "RemoteHost": "api.github.com",
      "RemoteRepo": "ECCCM",
      "RemoteUsername": "tfrostig",
      "RemoteRef": "HEAD",
      "RemoteSha": "2d247066a00f5059846d3a75a15b98b3d347a1cb",
      "NeedsCompilation": "yes",
      "Author": "Tzviel Frostig [aut, cre] (YOUR-ORCID-ID)",
      "Maintainer": "Tzviel Frostig <tfrostig@gmail.com.com>"
    },
    "MASS": {
      "Package": "MASS",
      "Version": "7.3-60.0.1",
      "Source": "Repository",
      "Priority": "recommended",
      "Date": "2024-01-12",
      "Revision": "$Rev: 3621 $",
      "Depends": [
        "R (>= 4.0)",
        "grDevices",
        "graphics",
        "stats",
        "utils"
      ],
      "Imports": [
        "methods"
      ],
      "Suggests": [
        "lattice",
        "nlme",
        "nnet",
        "survival"
      ],
      "Authors@R": "c(person(\"Brian\", \"Ripley\", role = c(\"aut\", \"cre\", \"cph\"), email = \"ripley@stats.ox.ac.uk\"), person(\"Bill\", \"Venables\", role = \"ctb\"), person(c(\"Douglas\", \"M.\"), \"Bates\", role = \"ctb\"), person(\"Kurt\", \"Hornik\", role = \"trl\", comment = \"partial port ca 1998\"), person(\"Albrecht\", \"Gebhardt\", role = \"trl\", comment = \"partial port ca 1998\"), person(\"David\", \"Firth\", role = \"ctb\"))",
      "Description": "Functions and datasets to support Venables and Ripley, \"Modern Applied Statistics with S\" (4th edition, 2002).",
      "Title": "Support Functions and Datasets for Venables and Ripley's MASS",
      "LazyData": "yes",
      "ByteCompile": "yes",
      "License": "GPL-2 | GPL-3",
      "URL": "http://www.stats.ox.ac.uk/pub/MASS4/",
      "Contact": "<MASS@stats.ox.ac.uk>",
      "NeedsCompilation": "yes",
      "Author": "Brian Ripley [aut, cre, cph], Bill Venables [ctb], Douglas M. Bates [ctb], Kurt Hornik [trl] (partial port ca 1998), Albrecht Gebhardt [trl] (partial port ca 1998), David Firth [ctb]",
      "Maintainer": "Brian Ripley <ripley@stats.ox.ac.uk>",
      "Repository": "CRAN"
    },
    "Matrix": {
      "Package": "Matrix",
      "Version": "1.6-5",
      "Source": "Repository",
      "VersionNote": "do also bump src/version.h, inst/include/Matrix/version.h",
      "Date": "2024-01-06",
      "Priority": "recommended",
      "Title": "Sparse and Dense Matrix Classes and Methods",
      "Description": "A rich hierarchy of sparse and dense matrix classes, including general, symmetric, triangular, and diagonal matrices with numeric, logical, or pattern entries.  Efficient methods for operating on such matrices, often wrapping the 'BLAS', 'LAPACK', and 'SuiteSparse' libraries.",
      "License": "GPL (>= 2) | file LICENCE",
      "URL": "https://Matrix.R-forge.R-project.org",
      "BugReports": "https://R-forge.R-project.org/tracker/?atid=294&group_id=61",
      "Contact": "Matrix-authors@R-project.org",
      "Authors@R": "c(person(\"Douglas\", \"Bates\", role = \"aut\", comment = c(ORCID = \"0000-0001-8316-9503\")), person(\"Martin\", \"Maechler\", role = c(\"aut\", \"cre\"), email = \"mmaechler+Matrix@gmail.com\", comment = c(ORCID = \"0000-0002-8685-9910\")), person(\"Mikael\", \"Jagan\", role = \"aut\", comment = c(ORCID = \"0000-0002-3542-2938\")), person(\"Timothy A.\", \"Davis\", role = \"ctb\", comment = c(ORCID = \"0000-0001-7614-6899\", \"SuiteSparse libraries, notably CHOLMOD and AMD\", \"collaborators listed in dir(pattern=\\\"^[A-Z]+[.]txt$\\\", full.names=TRUE, system.file(\\\"doc\\\", \\\"SuiteSparse\\\", package=\\\"Matrix\\\"))\")), person(\"Jens\", \"Oehlschlägel\", role = \"ctb\", comment = \"initial nearPD()\"), person(\"Jason\", \"Riedy\", role = \"ctb\", comment = c(ORCID = \"0000-0002-4345-4200\", \"GNU Octave's condest() and onenormest()\", \"Copyright: Regents of the University of California\")), person(\"R Core Team\", role = \"ctb\", comment = \"base R's matrix implementation\"))",
      "Depends": [
        "R (>= 3.5.0)",
        "methods"
      ],
      "Imports": [
        "grDevices",
        "graphics",
        "grid",
        "lattice",
        "stats",
        "utils"
      ],
      "Suggests": [
        "MASS",
        "datasets",
        "sfsmisc",
        "tools"
      ],
      "Enhances": [
        "SparseM",
        "graph"
      ],
      "LazyData": "no",
      "LazyDataNote": "not possible, since we use data/*.R and our S4 classes",
      "BuildResaveData": "no",
      "Encoding": "UTF-8",
      "NeedsCompilation": "yes",
      "Author": "Douglas Bates [aut] (<https://orcid.org/0000-0001-8316-9503>), Martin Maechler [aut, cre] (<https://orcid.org/0000-0002-8685-9910>), Mikael Jagan [aut] (<https://orcid.org/0000-0002-3542-2938>), Timothy A. Davis [ctb] (<https://orcid.org/0000-0001-7614-6899>, SuiteSparse libraries, notably CHOLMOD and AMD, collaborators listed in dir(pattern=\"^[A-Z]+[.]txt$\", full.names=TRUE, system.file(\"doc\", \"SuiteSparse\", package=\"Matrix\"))), Jens Oehlschlägel [ctb] (initial nearPD()), Jason Riedy [ctb] (<https://orcid.org/0000-0002-4345-4200>, GNU Octave's condest() and onenormest(), Copyright: Regents of the University of California), R Core Team [ctb] (base R's matrix implementation)",
      "Maintainer": "Martin Maechler <mmaechler+Matrix@gmail.com>",
      "Repository": "CRAN"
    },
    "PSATinference": {
      "Package": "PSATinference",
      "Version": "0.1.0",
      "Source": "GitHub",
      "Type": "Package",
      "Title": "Inference after Selection with Aggregate Testing",
      "Author": "Amit Meir and Tzviel Frostig",
      "Maintainer": "Tzviel Frostig <tfrostig@gmail.com>",
      "Description": "A package for performing inference after aggregate testing in various  situations. At the moment, methods are implemented for adjusting independent p-values that were selected via an aggregate tests, inference for normal means that were selected via a quadratic test and inference for coefficients vector of generalized linear models that  were selected via an aggregate test.",
      "License": "GPL-3",
      "Encoding": "UTF-8",
      "RoxygenNote": "7.1.1",
      "Suggests": [
        "testthat",
        "knitr",
        "rmarkdown"
      ],
      "Imports": [
        "tmg",
        "DEoptim",
        "devtools",
        "truncnorm",
        "dplyr",
        "CompQuadForm",
        "MASS",
        "ggplot2"
      ],
      "VignetteBuilder": "knitr",
      "RemoteType": "github",
      "RemoteHost": "api.github.com",
      "RemoteRepo": "PSAT",
      "RemoteUsername": "tfrostig",
      "RemoteRef": "HEAD",
      "RemoteSha": "d62aec643af31b86c38c40452d38f9432660e61c",
      "NeedsCompilation": "no",
      "Depends": [
        "R (>= 3.5.0)"
      ]
    },
    "R6": {
      "Package": "R6",
      "Version": "2.5.1",
      "Source": "Repository",
      "Title": "Encapsulated Classes with Reference Semantics",
      "Authors@R": "person(\"Winston\", \"Chang\", role = c(\"aut\", \"cre\"), email = \"winston@stdout.org\")",
      "Description": "Creates classes with reference semantics, similar to R's built-in reference classes. Compared to reference classes, R6 classes are simpler and lighter-weight, and they are not built on S4 classes so they do not require the methods package. These classes allow public and private members, and they support inheritance, even when the classes are defined in different packages.",
      "Depends": [
        "R (>= 3.0)"
      ],
      "Suggests": [
        "testthat",
        "pryr"
      ],
      "License": "MIT + file LICENSE",
      "URL": "https://r6.r-lib.org, https://github.com/r-lib/R6/",
      "BugReports": "https://github.com/r-lib/R6/issues",
      "RoxygenNote": "7.1.1",
      "NeedsCompilation": "no",
      "Author": "Winston Chang [aut, cre]",
      "Maintainer": "Winston Chang <winston@stdout.org>",
      "Repository": "CRAN"
    },
    "RColorBrewer": {
      "Package": "RColorBrewer",
      "Version": "1.1-3",
      "Source": "Repository",
      "Date": "2022-04-03",
      "Title": "ColorBrewer Palettes",
      "Authors@R": "c(person(given = \"Erich\", family = \"Neuwirth\", role = c(\"aut\", \"cre\"), email = \"erich.neuwirth@univie.ac.at\"))",
      "Author": "Erich Neuwirth [aut, cre]",
      "Maintainer": "Erich Neuwirth <erich.neuwirth@univie.ac.at>",
      "Depends": [
        "R (>= 2.0.0)"
      ],
      "Description": "Provides color schemes for maps (and other graphics) designed by Cynthia Brewer as described at http://colorbrewer2.org.",
      "License": "Apache License 2.0",
      "NeedsCompilation": "no",
      "Repository": "CRAN"
    },
    "Rcpp": {
      "Package": "Rcpp",
      "Version": "1.0.12",
      "Source": "Repository",
      "Title": "Seamless R and C++ Integration",
      "Date": "2024-01-08",
      "Author": "Dirk Eddelbuettel, Romain Francois, JJ Allaire, Kevin Ushey, Qiang Kou, Nathan Russell, Inaki Ucar, Douglas Bates and John Chambers",
      "Maintainer": "Dirk Eddelbuettel <edd@debian.org>",
      "Description": "The 'Rcpp' package provides R functions as well as C++ classes which offer a seamless integration of R and C++. Many R data types and objects can be mapped back and forth to C++ equivalents which facilitates both writing of new code as well as easier integration of third-party libraries. Documentation about 'Rcpp' is provided by several vignettes included in this package, via the 'Rcpp Gallery' site at <https://gallery.rcpp.org>, the paper by Eddelbuettel and Francois (2011, <doi:10.18637/jss.v040.i08>), the book by Eddelbuettel (2013, <doi:10.1007/978-1-4614-6868-4>) and the paper by Eddelbuettel and Balamuta (2018, <doi:10.1080/00031305.2017.1375990>); see 'citation(\"Rcpp\")' for details.",
      "Imports": [
        "methods",
        "utils"
      ],
      "Suggests": [
        "tinytest",
        "inline",
        "rbenchmark",
        "pkgKitten (>= 0.1.2)"
      ],
      "URL": "https://www.rcpp.org, https://dirk.eddelbuettel.com/code/rcpp.html, https://github.com/RcppCore/Rcpp",
      "License": "GPL (>= 2)",
      "BugReports": "https://github.com/RcppCore/Rcpp/issues",
      "MailingList": "rcpp-devel@lists.r-forge.r-project.org",
      "RoxygenNote": "6.1.1",
      "Encoding": "UTF-8",
      "NeedsCompilation": "yes",
      "Repository": "CRAN"
    },
    "RcppArmadillo": {
      "Package": "RcppArmadillo",
      "Version": "0.12.8.4.0",
      "Source": "Repository",
      "Type": "Package",
      "Title": "'Rcpp' Integration for the 'Armadillo' Templated Linear Algebra Library",
      "Date": "2024-05-30",
      "Author": "Dirk Eddelbuettel, Romain Francois, Doug Bates, Binxiang Ni, and Conrad Sanderson",
      "Maintainer": "Dirk Eddelbuettel <edd@debian.org>",
      "Description": "'Armadillo' is a templated C++ linear algebra library (by Conrad Sanderson) that aims towards a good balance between speed and ease of use. Integer, floating point and complex numbers are supported, as well as a subset of trigonometric and statistics functions. Various matrix decompositions are provided through optional integration with LAPACK and ATLAS libraries.  The 'RcppArmadillo' package includes the header files from the templated 'Armadillo' library. Thus users do not need to install 'Armadillo' itself in order to use 'RcppArmadillo'. From release 7.800.0 on, 'Armadillo' is licensed under Apache License 2; previous releases were under licensed as MPL 2.0 from version 3.800.0 onwards and LGPL-3 prior to that; 'RcppArmadillo' (the 'Rcpp' bindings/bridge to Armadillo) is licensed under the GNU GPL version 2 or later, as is the rest of 'Rcpp'.",
      "License": "GPL (>= 2)",
      "LazyLoad": "yes",
      "Depends": [
        "R (>= 3.3.0)"
      ],
      "LinkingTo": [
        "Rcpp"
      ],
      "Imports": [
        "Rcpp (>= 1.0.8)",
        "stats",
        "utils",
        "methods"
      ],
      "Suggests": [
        "tinytest",
        "Matrix (>= 1.3.0)",
        "pkgKitten",
        "reticulate",
        "slam"
      ],
      "URL": "https://github.com/RcppCore/RcppArmadillo, https://dirk.eddelbuettel.com/code/rcpp.armadillo.html",
      "BugReports": "https://github.com/RcppCore/RcppArmadillo/issues",
      "RoxygenNote": "6.0.1",
      "NeedsCompilation": "yes",
      "Repository": "CRAN"
    },
    "RcppEigen": {
      "Package": "RcppEigen",
      "Version": "0.3.4.0.0",
      "Source": "Repository",
      "Type": "Package",
      "Title": "'Rcpp' Integration for the 'Eigen' Templated Linear Algebra Library",
      "Date": "2024-02-28",
      "Author": "Douglas Bates, Dirk Eddelbuettel, Romain Francois, and Yixuan Qiu; the authors of Eigen for the included version of Eigen",
      "Maintainer": "Dirk Eddelbuettel <edd@debian.org>",
      "Copyright": "See the file COPYRIGHTS for various Eigen copyright details",
      "Description": "R and 'Eigen' integration using 'Rcpp'. 'Eigen' is a C++ template library for linear algebra: matrices, vectors, numerical solvers and related algorithms.  It supports dense and sparse matrices on integer, floating point and complex numbers, decompositions of such matrices, and solutions of linear systems. Its performance on many algorithms is comparable with some of the best implementations based on 'Lapack' and level-3 'BLAS'. The 'RcppEigen' package includes the header files from the 'Eigen' C++ template library. Thus users do not need to install 'Eigen' itself in order to use 'RcppEigen'. Since version 3.1.1, 'Eigen' is licensed under the Mozilla Public License (version 2); earlier version were licensed under the GNU LGPL version 3 or later. 'RcppEigen' (the 'Rcpp' bindings/bridge to 'Eigen') is licensed under the GNU GPL version 2 or later, as is the rest of 'Rcpp'.",
      "License": "GPL (>= 2) | file LICENSE",
      "LazyLoad": "yes",
      "Depends": [
        "R (>= 3.6.0)"
      ],
      "LinkingTo": [
        "Rcpp"
      ],
      "Imports": [
        "Rcpp (>= 0.11.0)",
        "stats",
        "utils"
      ],
      "Suggests": [
        "Matrix",
        "inline",
        "tinytest",
        "pkgKitten",
        "microbenchmark"
      ],
      "URL": "https://github.com/RcppCore/RcppEigen, https://dirk.eddelbuettel.com/code/rcpp.eigen.html",
      "BugReports": "https://github.com/RcppCore/RcppEigen/issues",
      "NeedsCompilation": "yes",
      "Repository": "CRAN"
    },
    "Rdpack": {
      "Package": "Rdpack",
      "Version": "2.6",
      "Source": "Repository",
      "Type": "Package",
      "Title": "Update and Manipulate Rd Documentation Objects",
      "Authors@R": "c( person(given = c(\"Georgi\", \"N.\"), family = \"Boshnakov\",  role = c(\"aut\", \"cre\"),  email = \"georgi.boshnakov@manchester.ac.uk\"),  person(given = \"Duncan\",  family = \"Murdoch\",  role = \"ctb\", email = \"murdoch.duncan@gmail.com\") )",
      "Description": "Functions for manipulation of R documentation objects, including functions reprompt() and ereprompt() for updating 'Rd' documentation for functions, methods and classes; 'Rd' macros for citations and import of references from 'bibtex' files for use in 'Rd' files and 'roxygen2' comments; 'Rd' macros for evaluating and inserting snippets of 'R' code and the results of its evaluation or creating graphics on the fly; and many functions for manipulation of references and Rd files.",
      "URL": "https://geobosh.github.io/Rdpack/ (doc), https://github.com/GeoBosh/Rdpack (devel)",
      "BugReports": "https://github.com/GeoBosh/Rdpack/issues",
      "Depends": [
        "R (>= 2.15.0)",
        "methods"
      ],
      "Imports": [
        "tools",
        "utils",
        "rbibutils (>= 1.3)"
      ],
      "Suggests": [
        "grDevices",
        "testthat",
        "rstudioapi",
        "rprojroot",
        "gbRd"
      ],
      "License": "GPL (>= 2)",
      "LazyLoad": "yes",
      "RoxygenNote": "7.1.1",
      "NeedsCompilation": "no",
      "Author": "Georgi N. Boshnakov [aut, cre], Duncan Murdoch [ctb]",
      "Maintainer": "Georgi N. Boshnakov <georgi.boshnakov@manchester.ac.uk>",
      "Repository": "CRAN"
    },
    "SHT": {
      "Package": "SHT",
      "Version": "0.1.9",
      "Source": "Repository",
      "Type": "Package",
      "Title": "Statistical Hypothesis Testing Toolbox",
      "Authors@R": "c(person(\"Kyoungjae\",\"Lee\",role=\"aut\",email=\"leekjstat@gmail.com\"),person(\"Lizhen\", \"Lin\", role = \"aut\", email=\"lizhen.lin@nd.edu\"),person(\"Kisung\", \"You\", role = c(\"aut\", \"cre\"),email = \"kisung.you@outlook.com\",comment=c(ORCID=\"0000-0002-8584-459X\")))",
      "Description": "We provide a collection of statistical hypothesis testing procedures ranging from classical to modern methods for non-trivial settings such as high-dimensional scenario. For the general treatment of statistical hypothesis testing, see the book by Lehmann and Romano (2005) <doi:10.1007/0-387-27605-X>.",
      "License": "MIT + file LICENSE",
      "Encoding": "UTF-8",
      "URL": "https://www.kisungyou.com/SHT/",
      "BugReports": "https://github.com/kisungyou/SHT/issues",
      "Imports": [
        "Rcpp",
        "Rdpack",
        "stats",
        "utils",
        "pracma",
        "flare"
      ],
      "LinkingTo": [
        "Rcpp",
        "RcppArmadillo"
      ],
      "RoxygenNote": "7.3.2",
      "RdMacros": "Rdpack",
      "NeedsCompilation": "yes",
      "Author": "Kyoungjae Lee [aut], Lizhen Lin [aut], Kisung You [aut, cre] (<https://orcid.org/0000-0002-8584-459X>)",
      "Maintainer": "Kisung You <kisung.you@outlook.com>",
      "Repository": "CRAN"
    },
    "askpass": {
      "Package": "askpass",
      "Version": "1.2.0",
      "Source": "Repository",
      "Type": "Package",
      "Title": "Password Entry Utilities for R, Git, and SSH",
      "Authors@R": "person(\"Jeroen\", \"Ooms\", role = c(\"aut\", \"cre\"),  email = \"jeroen@berkeley.edu\", comment = c(ORCID = \"0000-0002-4035-0289\"))",
      "Description": "Cross-platform utilities for prompting the user for credentials or a  passphrase, for example to authenticate with a server or read a protected key. Includes native programs for MacOS and Windows, hence no 'tcltk' is required.  Password entry can be invoked in two different ways: directly from R via the  askpass() function, or indirectly as password-entry back-end for 'ssh-agent'  or 'git-credential' via the SSH_ASKPASS and GIT_ASKPASS environment variables. Thereby the user can be prompted for credentials or a passphrase if needed  when R calls out to git or ssh.",
      "License": "MIT + file LICENSE",
      "URL": "https://github.com/r-lib/askpass",
      "BugReports": "https://github.com/r-lib/askpass/issues",
      "Encoding": "UTF-8",
      "Imports": [
        "sys (>= 2.1)"
      ],
      "RoxygenNote": "7.2.3",
      "Suggests": [
        "testthat"
      ],
      "Language": "en-US",
      "NeedsCompilation": "yes",
      "Author": "Jeroen Ooms [aut, cre] (<https://orcid.org/0000-0002-4035-0289>)",
      "Maintainer": "Jeroen Ooms <jeroen@berkeley.edu>",
      "Repository": "CRAN"
    },
    "backports": {
      "Package": "backports",
      "Version": "1.4.1",
      "Source": "Repository",
      "Type": "Package",
      "Title": "Reimplementations of Functions Introduced Since R-3.0.0",
      "Authors@R": "c( person(\"Michel\", \"Lang\", NULL, \"michellang@gmail.com\", role = c(\"cre\", \"aut\"), comment = c(ORCID = \"0000-0001-9754-0393\")), person(\"R Core Team\", role = \"aut\"))",
      "Maintainer": "Michel Lang <michellang@gmail.com>",
      "Description": "Functions introduced or changed since R v3.0.0 are re-implemented in this package. The backports are conditionally exported in order to let R resolve the function name to either the implemented backport, or the respective base version, if available. Package developers can make use of new functions or arguments by selectively importing specific backports to support older installations.",
      "URL": "https://github.com/r-lib/backports",
      "BugReports": "https://github.com/r-lib/backports/issues",
      "License": "GPL-2 | GPL-3",
      "NeedsCompilation": "yes",
      "ByteCompile": "yes",
      "Depends": [
        "R (>= 3.0.0)"
      ],
      "Encoding": "UTF-8",
      "RoxygenNote": "7.1.2",
      "Author": "Michel Lang [cre, aut] (<https://orcid.org/0000-0001-9754-0393>), R Core Team [aut]",
      "Repository": "CRAN"
    },
    "base64enc": {
      "Package": "base64enc",
      "Version": "0.1-3",
      "Source": "Repository",
      "Title": "Tools for base64 encoding",
      "Author": "Simon Urbanek <Simon.Urbanek@r-project.org>",
      "Maintainer": "Simon Urbanek <Simon.Urbanek@r-project.org>",
      "Depends": [
        "R (>= 2.9.0)"
      ],
      "Enhances": [
        "png"
      ],
      "Description": "This package provides tools for handling base64 encoding. It is more flexible than the orphaned base64 package.",
      "License": "GPL-2 | GPL-3",
      "URL": "http://www.rforge.net/base64enc",
      "NeedsCompilation": "yes",
      "Repository": "CRAN"
    },
    "bit": {
      "Package": "bit",
      "Version": "4.0.5",
      "Source": "Repository",
      "Type": "Package",
      "Title": "Classes and Methods for Fast Memory-Efficient Boolean Selections",
      "Date": "2022-11-13",
      "Author": "Jens Oehlschlägel [aut, cre], Brian Ripley [ctb]",
      "Maintainer": "Jens Oehlschlägel <Jens.Oehlschlaegel@truecluster.com>",
      "Depends": [
        "R (>= 2.9.2)"
      ],
      "Suggests": [
        "testthat (>= 0.11.0)",
        "roxygen2",
        "knitr",
        "rmarkdown",
        "microbenchmark",
        "bit64 (>= 4.0.0)",
        "ff (>= 4.0.0)"
      ],
      "Description": "Provided are classes for boolean and skewed boolean vectors, fast boolean methods, fast unique and non-unique integer sorting, fast set operations on sorted and unsorted sets of integers, and foundations for ff (range index, compression, chunked processing).",
      "License": "GPL-2 | GPL-3",
      "LazyLoad": "yes",
      "ByteCompile": "yes",
      "Encoding": "UTF-8",
      "URL": "https://github.com/truecluster/bit",
      "VignetteBuilder": "knitr, rmarkdown",
      "RoxygenNote": "7.2.0",
      "NeedsCompilation": "yes",
      "Repository": "CRAN"
    },
    "bit64": {
      "Package": "bit64",
      "Version": "4.0.5",
      "Source": "Repository",
      "Type": "Package",
      "Title": "A S3 Class for Vectors of 64bit Integers",
      "Date": "2020-08-29",
      "Author": "Jens Oehlschlägel [aut, cre], Leonardo Silvestri [ctb]",
      "Maintainer": "Jens Oehlschlägel <Jens.Oehlschlaegel@truecluster.com>",
      "Depends": [
        "R (>= 3.0.1)",
        "bit (>= 4.0.0)",
        "utils",
        "methods",
        "stats"
      ],
      "Description": "Package 'bit64' provides serializable S3 atomic 64bit (signed) integers.  These are useful for handling database keys and exact counting in +-2^63. WARNING: do not use them as replacement for 32bit integers, integer64 are not supported for subscripting by R-core and they have different semantics when  combined with double, e.g. integer64 + double => integer64.  Class integer64 can be used in vectors, matrices, arrays and data.frames.  Methods are available for coercion from and to logicals, integers, doubles,  characters and factors as well as many elementwise and summary functions.  Many fast algorithmic operations such as 'match' and 'order' support inter- active data exploration and manipulation and optionally leverage caching.",
      "License": "GPL-2 | GPL-3",
      "LazyLoad": "yes",
      "ByteCompile": "yes",
      "URL": "https://github.com/truecluster/bit64",
      "Encoding": "UTF-8",
      "Repository": "CRAN",
      "Repository/R-Forge/Project": "ff",
      "Repository/R-Forge/Revision": "177",
      "Repository/R-Forge/DateTimeStamp": "2018-08-17 17:45:18",
      "NeedsCompilation": "yes"
    },
    "blob": {
      "Package": "blob",
      "Version": "1.2.4",
      "Source": "Repository",
      "Title": "A Simple S3 Class for Representing Vectors of Binary Data ('BLOBS')",
      "Authors@R": "c( person(\"Hadley\", \"Wickham\", role = \"aut\"), person(\"Kirill\", \"Müller\", , \"kirill@cynkra.com\", role = \"cre\"), person(\"RStudio\", role = c(\"cph\", \"fnd\")) )",
      "Description": "R's raw vector is useful for storing a single binary object. What if you want to put a vector of them in a data frame? The 'blob' package provides the blob object, a list of raw vectors, suitable for use as a column in data frame.",
      "License": "MIT + file LICENSE",
      "URL": "https://blob.tidyverse.org, https://github.com/tidyverse/blob",
      "BugReports": "https://github.com/tidyverse/blob/issues",
      "Imports": [
        "methods",
        "rlang",
        "vctrs (>= 0.2.1)"
      ],
      "Suggests": [
        "covr",
        "crayon",
        "pillar (>= 1.2.1)",
        "testthat"
      ],
      "Config/autostyle/scope": "line_breaks",
      "Config/autostyle/strict": "false",
      "Config/Needs/website": "tidyverse/tidytemplate",
      "Encoding": "UTF-8",
      "RoxygenNote": "7.2.3",
      "NeedsCompilation": "no",
      "Author": "Hadley Wickham [aut], Kirill Müller [cre], RStudio [cph, fnd]",
      "Maintainer": "Kirill Müller <kirill@cynkra.com>",
      "Repository": "CRAN"
    },
    "brew": {
      "Package": "brew",
      "Version": "1.0-10",
      "Source": "Repository",
      "Type": "Package",
      "Title": "Templating Framework for Report Generation",
      "Authors@R": "c( person(\"Jeffrey\", \"Horner\", role = c(\"aut\", \"cph\")), person(\"Greg\", \"Hunt\", , \"greg@firmansyah.com\", role = c(\"aut\", \"cre\", \"cph\")) )",
      "Description": "Implements a templating framework for mixing text and R code for report generation. brew template syntax is similar to PHP, Ruby's erb module, Java Server Pages, and Python's psp module.",
      "License": "GPL (>= 2)",
      "URL": "https://github.com/gregfrog/brew",
      "BugReports": "https://github.com/gregfrog/brew/issues",
      "Suggests": [
        "testthat (>= 3.0.0)"
      ],
      "Config/testthat/edition": "3",
      "Encoding": "UTF-8",
      "Repository": "CRAN",
      "NeedsCompilation": "no",
      "Author": "Jeffrey Horner [aut, cph], Greg Hunt [aut, cre, cph]",
      "Maintainer": "Greg Hunt <greg@firmansyah.com>"
    },
    "brio": {
      "Package": "brio",
      "Version": "1.1.4",
      "Source": "Repository",
      "Title": "Basic R Input Output",
      "Authors@R": "c( person(\"Jim\", \"Hester\", role = \"aut\", comment = c(ORCID = \"0000-0002-2739-7082\")), person(\"Gábor\", \"Csárdi\", , \"csardi.gabor@gmail.com\", role = c(\"aut\", \"cre\")), person(given = \"Posit Software, PBC\", role = c(\"cph\", \"fnd\")) )",
      "Description": "Functions to handle basic input output, these functions always read and write UTF-8 (8-bit Unicode Transformation Format) files and provide more explicit control over line endings.",
      "License": "MIT + file LICENSE",
      "URL": "https://brio.r-lib.org, https://github.com/r-lib/brio",
      "BugReports": "https://github.com/r-lib/brio/issues",
      "Depends": [
        "R (>= 3.6)"
      ],
      "Suggests": [
        "covr",
        "testthat (>= 3.0.0)"
      ],
      "Config/Needs/website": "tidyverse/tidytemplate",
      "Config/testthat/edition": "3",
      "Encoding": "UTF-8",
      "RoxygenNote": "7.2.3",
      "NeedsCompilation": "yes",
      "Author": "Jim Hester [aut] (<https://orcid.org/0000-0002-2739-7082>), Gábor Csárdi [aut, cre], Posit Software, PBC [cph, fnd]",
      "Maintainer": "Gábor Csárdi <csardi.gabor@gmail.com>",
      "Repository": "CRAN"
    },
    "broom": {
      "Package": "broom",
      "Version": "1.0.5",
      "Source": "Repository",
      "Type": "Package",
      "Title": "Convert Statistical Objects into Tidy Tibbles",
      "Authors@R": "c(person(given = \"David\", family = \"Robinson\", role = \"aut\", email = \"admiral.david@gmail.com\"), person(given = \"Alex\", family = \"Hayes\", role = \"aut\", email = \"alexpghayes@gmail.com\", comment = c(ORCID = \"0000-0002-4985-5160\")), person(given = \"Simon\", family = \"Couch\", role = c(\"aut\", \"cre\"), email = \"simon.couch@posit.co\", comment = c(ORCID = \"0000-0001-5676-5107\")), person(given = \"Posit Software, PBC\", role = c(\"cph\", \"fnd\")), person(given = \"Indrajeet\", family = \"Patil\", role = \"ctb\", email = \"patilindrajeet.science@gmail.com\", comment = c(ORCID = \"0000-0003-1995-6531\")), person(given = \"Derek\", family = \"Chiu\", role = \"ctb\", email = \"dchiu@bccrc.ca\"), person(given = \"Matthieu\", family = \"Gomez\", role = \"ctb\", email = \"mattg@princeton.edu\"), person(given = \"Boris\", family = \"Demeshev\", role = \"ctb\", email = \"boris.demeshev@gmail.com\"), person(given = \"Dieter\", family = \"Menne\", role = \"ctb\", email = \"dieter.menne@menne-biomed.de\"), person(given = \"Benjamin\", family = \"Nutter\", role = \"ctb\", email = \"nutter@battelle.org\"), person(given = \"Luke\", family = \"Johnston\", role = \"ctb\", email = \"luke.johnston@mail.utoronto.ca\"), person(given = \"Ben\", family = \"Bolker\", role = \"ctb\", email = \"bolker@mcmaster.ca\"), person(given = \"Francois\", family = \"Briatte\", role = \"ctb\", email = \"f.briatte@gmail.com\"), person(given = \"Jeffrey\", family = \"Arnold\", role = \"ctb\", email = \"jeffrey.arnold@gmail.com\"), person(given = \"Jonah\", family = \"Gabry\", role = \"ctb\", email = \"jsg2201@columbia.edu\"), person(given = \"Luciano\", family = \"Selzer\", role = \"ctb\", email = \"luciano.selzer@gmail.com\"), person(given = \"Gavin\", family = \"Simpson\", role = \"ctb\", email = \"ucfagls@gmail.com\"), person(given = \"Jens\", family = \"Preussner\", role = \"ctb\", email = \" jens.preussner@mpi-bn.mpg.de\"), person(given = \"Jay\", family = \"Hesselberth\", role = \"ctb\", email = \"jay.hesselberth@gmail.com\"), person(given = \"Hadley\", family = \"Wickham\", role = \"ctb\", email = \"hadley@posit.co\"), person(given = \"Matthew\", family = \"Lincoln\", role = \"ctb\", email = \"matthew.d.lincoln@gmail.com\"), person(given = \"Alessandro\", family = \"Gasparini\", role = \"ctb\", email = \"ag475@leicester.ac.uk\"), person(given = \"Lukasz\", family = \"Komsta\", role = \"ctb\", email = \"lukasz.komsta@umlub.pl\"), person(given = \"Frederick\", family = \"Novometsky\", role = \"ctb\"), person(given = \"Wilson\", family = \"Freitas\", role = \"ctb\"), person(given = \"Michelle\", family = \"Evans\", role = \"ctb\"), person(given = \"Jason Cory\", family = \"Brunson\", role = \"ctb\", email = \"cornelioid@gmail.com\"), person(given = \"Simon\", family = \"Jackson\", role = \"ctb\", email = \"drsimonjackson@gmail.com\"), person(given = \"Ben\", family = \"Whalley\", role = \"ctb\", email = \"ben.whalley@plymouth.ac.uk\"), person(given = \"Karissa\", family = \"Whiting\", role = \"ctb\", email = \"karissa.whiting@gmail.com\"), person(given = \"Yves\", family = \"Rosseel\", role = \"ctb\", email = \"yrosseel@gmail.com\"), person(given = \"Michael\", family = \"Kuehn\", role = \"ctb\", email = \"mkuehn10@gmail.com\"), person(given = \"Jorge\", family = \"Cimentada\", role = \"ctb\", email = \"cimentadaj@gmail.com\"), person(given = \"Erle\", family = \"Holgersen\", role = \"ctb\", email = \"erle.holgersen@gmail.com\"), person(given = \"Karl\", family = \"Dunkle Werner\", role = \"ctb\", comment = c(ORCID = \"0000-0003-0523-7309\")), person(given = \"Ethan\", family = \"Christensen\", role = \"ctb\", email = \"christensen.ej@gmail.com\"), person(given = \"Steven\", family = \"Pav\", role = \"ctb\", email = \"shabbychef@gmail.com\"), person(given = \"Paul\", family = \"PJ\", role = \"ctb\", email = \"pjpaul.stephens@gmail.com\"), person(given = \"Ben\", family = \"Schneider\", role = \"ctb\", email = \"benjamin.julius.schneider@gmail.com\"), person(given = \"Patrick\", family = \"Kennedy\", role = \"ctb\", email = \"pkqstr@protonmail.com\"), person(given = \"Lily\", family = \"Medina\", role = \"ctb\", email = \"lilymiru@gmail.com\"), person(given = \"Brian\", family = \"Fannin\", role = \"ctb\", email = \"captain@pirategrunt.com\"), person(given = \"Jason\", family = \"Muhlenkamp\", role = \"ctb\", email = \"jason.muhlenkamp@gmail.com\"), person(given = \"Matt\", family = \"Lehman\", role = \"ctb\"), person(given = \"Bill\", family = \"Denney\", role = \"ctb\", email = \"wdenney@humanpredictions.com\", comment = c(ORCID = \"0000-0002-5759-428X\")), person(given = \"Nic\", family = \"Crane\", role = \"ctb\"), person(given = \"Andrew\", family = \"Bates\", role = \"ctb\"), person(given = \"Vincent\", family = \"Arel-Bundock\", role = \"ctb\", email = \"vincent.arel-bundock@umontreal.ca\", comment = c(ORCID = \"0000-0003-2042-7063\")), person(given = \"Hideaki\", family = \"Hayashi\", role = \"ctb\"), person(given = \"Luis\", family = \"Tobalina\", role = \"ctb\"), person(given = \"Annie\", family = \"Wang\", role = \"ctb\", email = \"anniewang.uc@gmail.com\"), person(given = \"Wei Yang\", family = \"Tham\", role = \"ctb\", email = \"weiyang.tham@gmail.com\"), person(given = \"Clara\", family = \"Wang\", role = \"ctb\", email = \"clara.wang.94@gmail.com\"), person(given = \"Abby\", family = \"Smith\", role = \"ctb\", email = \"als1@u.northwestern.edu\", comment = c(ORCID = \"0000-0002-3207-0375\")), person(given = \"Jasper\", family = \"Cooper\", role = \"ctb\", email = \"jaspercooper@gmail.com\", comment = c(ORCID = \"0000-0002-8639-3188\")), person(given = \"E Auden\", family = \"Krauska\", role = \"ctb\", email = \"krauskae@gmail.com\", comment = c(ORCID = \"0000-0002-1466-5850\")), person(given = \"Alex\", family = \"Wang\", role = \"ctb\", email = \"x249wang@uwaterloo.ca\"), person(given = \"Malcolm\", family = \"Barrett\", role = \"ctb\", email = \"malcolmbarrett@gmail.com\", comment = c(ORCID = \"0000-0003-0299-5825\")), person(given = \"Charles\", family = \"Gray\", role = \"ctb\", email = \"charlestigray@gmail.com\", comment = c(ORCID = \"0000-0002-9978-011X\")), person(given = \"Jared\", family = \"Wilber\", role = \"ctb\"), person(given = \"Vilmantas\", family = \"Gegzna\", role = \"ctb\", email = \"GegznaV@gmail.com\", comment = c(ORCID = \"0000-0002-9500-5167\")), person(given = \"Eduard\", family = \"Szoecs\", role = \"ctb\", email = \"eduardszoecs@gmail.com\"), person(given = \"Frederik\", family = \"Aust\", role = \"ctb\", email = \"frederik.aust@uni-koeln.de\", comment = c(ORCID = \"0000-0003-4900-788X\")), person(given = \"Angus\", family = \"Moore\", role = \"ctb\", email = \"angusmoore9@gmail.com\"), person(given = \"Nick\", family = \"Williams\", role = \"ctb\", email = \"ntwilliams.personal@gmail.com\"), person(given = \"Marius\", family = \"Barth\", role = \"ctb\", email = \"marius.barth.uni.koeln@gmail.com\", comment = c(ORCID = \"0000-0002-3421-6665\")), person(given = \"Bruna\", family = \"Wundervald\", role = \"ctb\", email = \"brunadaviesw@gmail.com\", comment = c(ORCID = \"0000-0001-8163-220X\")), person(given = \"Joyce\", family = \"Cahoon\", role = \"ctb\", email = \"joyceyu48@gmail.com\", comment = c(ORCID = \"0000-0001-7217-4702\")), person(given = \"Grant\", family = \"McDermott\", role = \"ctb\", email = \"grantmcd@uoregon.edu\", comment = c(ORCID = \"0000-0001-7883-8573\")), person(given = \"Kevin\", family = \"Zarca\", role = \"ctb\", email = \"kevin.zarca@gmail.com\"), person(given = \"Shiro\", family = \"Kuriwaki\", role = \"ctb\", email = \"shirokuriwaki@gmail.com\", comment = c(ORCID = \"0000-0002-5687-2647\")), person(given = \"Lukas\", family = \"Wallrich\", role = \"ctb\", email = \"lukas.wallrich@gmail.com\", comment = c(ORCID = \"0000-0003-2121-5177\")), person(given = \"James\", family = \"Martherus\", role = \"ctb\", email = \"james@martherus.com\", comment = c(ORCID = \"0000-0002-8285-3300\")), person(given = \"Chuliang\", family = \"Xiao\", role = \"ctb\", email = \"cxiao@umich.edu\", comment = c(ORCID = \"0000-0002-8466-9398\")), person(given = \"Joseph\", family = \"Larmarange\", role = \"ctb\", email = \"joseph@larmarange.net\"), person(given = \"Max\", family = \"Kuhn\", role = \"ctb\", email = \"max@posit.co\"), person(given = \"Michal\", family = \"Bojanowski\", role = \"ctb\", email = \"michal2992@gmail.com\"), person(given = \"Hakon\", family = \"Malmedal\", role = \"ctb\", email = \"hmalmedal@gmail.com\"), person(given = \"Clara\", family = \"Wang\", role = \"ctb\"), person(given = \"Sergio\", family = \"Oller\", role = \"ctb\", email = \"sergioller@gmail.com\"), person(given = \"Luke\", family = \"Sonnet\", role = \"ctb\", email = \"luke.sonnet@gmail.com\"), person(given = \"Jim\", family = \"Hester\", role = \"ctb\", email = \"jim.hester@posit.co\"), person(given = \"Ben\", family = \"Schneider\", role = \"ctb\", email = \"benjamin.julius.schneider@gmail.com\"), person(given = \"Bernie\", family = \"Gray\", role = \"ctb\", email = \"bfgray3@gmail.com\", comment = c(ORCID = \"0000-0001-9190-6032\")), person(given = \"Mara\", family = \"Averick\", role = \"ctb\", email = \"mara@posit.co\"), person(given = \"Aaron\", family = \"Jacobs\", role = \"ctb\", email = \"atheriel@gmail.com\"), person(given = \"Andreas\", family = \"Bender\", role = \"ctb\", email = \"bender.at.R@gmail.com\"), person(given = \"Sven\", family = \"Templer\", role = \"ctb\", email = \"sven.templer@gmail.com\"), person(given = \"Paul-Christian\", family = \"Buerkner\", role = \"ctb\", email = \"paul.buerkner@gmail.com\"), person(given = \"Matthew\", family = \"Kay\", role = \"ctb\", email = \"mjskay@umich.edu\"), person(given = \"Erwan\", family = \"Le Pennec\", role = \"ctb\", email = \"lepennec@gmail.com\"), person(given = \"Johan\", family = \"Junkka\", role = \"ctb\", email = \"johan.junkka@umu.se\"), person(given = \"Hao\", family = \"Zhu\", role = \"ctb\", email = \"haozhu233@gmail.com\"), person(given = \"Benjamin\", family = \"Soltoff\", role = \"ctb\", email = \"soltoffbc@uchicago.edu\"), person(given = \"Zoe\", family = \"Wilkinson Saldana\", role = \"ctb\", email = \"zoewsaldana@gmail.com\"), person(given = \"Tyler\", family = \"Littlefield\", role = \"ctb\", email = \"tylurp1@gmail.com\"), person(given = \"Charles T.\", family = \"Gray\", role = \"ctb\", email = \"charlestigray@gmail.com\"), person(given = \"Shabbh E.\", family = \"Banks\", role = \"ctb\"), person(given = \"Serina\", family = \"Robinson\", role = \"ctb\", email = \"robi0916@umn.edu\"), person(given = \"Roger\", family = \"Bivand\", role = \"ctb\", email = \"Roger.Bivand@nhh.no\"), person(given = \"Riinu\", family = \"Ots\", role = \"ctb\", email = \"riinuots@gmail.com\"), person(given = \"Nicholas\", family = \"Williams\", role = \"ctb\", email = \"ntwilliams.personal@gmail.com\"), person(given = \"Nina\", family = \"Jakobsen\", role = \"ctb\"), person(given = \"Michael\", family = \"Weylandt\", role = \"ctb\", email = \"michael.weylandt@gmail.com\"), person(given = \"Lisa\", family = \"Lendway\", role = \"ctb\", email = \"llendway@macalester.edu\"), person(given = \"Karl\", family = \"Hailperin\", role = \"ctb\", email = \"khailper@gmail.com\"), person(given = \"Josue\", family = \"Rodriguez\", role = \"ctb\", email = \"jerrodriguez@ucdavis.edu\"), person(given = \"Jenny\", family = \"Bryan\", role = \"ctb\", email = \"jenny@posit.co\"), person(given = \"Chris\", family = \"Jarvis\", role = \"ctb\", email = \"Christopher1.jarvis@gmail.com\"), person(given = \"Greg\", family = \"Macfarlane\", role = \"ctb\", email = \"gregmacfarlane@gmail.com\"), person(given = \"Brian\", family = \"Mannakee\", role = \"ctb\", email = \"bmannakee@gmail.com\"), person(given = \"Drew\", family = \"Tyre\", role = \"ctb\", email = \"atyre2@unl.edu\"), person(given = \"Shreyas\", family = \"Singh\", role = \"ctb\", email = \"shreyas.singh.298@gmail.com\"), person(given = \"Laurens\", family = \"Geffert\", role = \"ctb\", email = \"laurensgeffert@gmail.com\"), person(given = \"Hong\", family = \"Ooi\", role = \"ctb\", email = \"hongooi@microsoft.com\"), person(given = \"Henrik\", family = \"Bengtsson\", role = \"ctb\", email = \"henrikb@braju.com\"), person(given = \"Eduard\", family = \"Szocs\", role = \"ctb\", email = \"eduardszoecs@gmail.com\"), person(given = \"David\", family = \"Hugh-Jones\", role = \"ctb\", email = \"davidhughjones@gmail.com\"), person(given = \"Matthieu\", family = \"Stigler\", role = \"ctb\", email = \"Matthieu.Stigler@gmail.com\"), person(given = \"Hugo\", family = \"Tavares\", role = \"ctb\", email = \"hm533@cam.ac.uk\", comment = c(ORCID = \"0000-0001-9373-2726\")), person(given = \"R. Willem\", family = \"Vervoort\", role = \"ctb\", email = \"Willemvervoort@gmail.com\"), person(given = \"Brenton M.\", family = \"Wiernik\", role = \"ctb\", email = \"brenton@wiernik.org\"), person(given = \"Josh\", family = \"Yamamoto\", role = \"ctb\", email = \"joshuayamamoto5@gmail.com\"), person(given = \"Jasme\", family = \"Lee\", role = \"ctb\"), person(given = \"Taren\", family = \"Sanders\", role = \"ctb\", email = \"taren.sanders@acu.edu.au\", comment = c(ORCID = \"0000-0002-4504-6008\")), person(given = \"Ilaria\", family = \"Prosdocimi\", role = \"ctb\", email = \"prosdocimi.ilaria@gmail.com\", comment = c(ORCID = \"0000-0001-8565-094X\")), person(given = \"Daniel D.\", family = \"Sjoberg\", role = \"ctb\", email = \"danield.sjoberg@gmail.com\", comment = c(ORCID = \"0000-0003-0862-2018\")), person(given = \"Alex\", family = \"Reinhart\", role = \"ctb\", email = \"areinhar@stat.cmu.edu\", comment = c(ORCID = \"0000-0002-6658-514X\")))",
      "Description": "Summarizes key information about statistical objects in tidy tibbles. This makes it easy to report results, create plots and consistently work with large numbers of models at once. Broom provides three verbs that each provide different types of information about a model. tidy() summarizes information about model components such as coefficients of a regression. glance() reports information about an entire model, such as goodness of fit measures like AIC and BIC. augment() adds information about individual observations to a dataset, such as fitted values or influence measures.",
      "License": "MIT + file LICENSE",
      "URL": "https://broom.tidymodels.org/, https://github.com/tidymodels/broom",
      "BugReports": "https://github.com/tidymodels/broom/issues",
      "Depends": [
        "R (>= 3.5)"
      ],
      "Imports": [
        "backports",
        "dplyr (>= 1.0.0)",
        "ellipsis",
        "generics (>= 0.0.2)",
        "glue",
        "lifecycle",
        "purrr",
        "rlang",
        "stringr",
        "tibble (>= 3.0.0)",
        "tidyr (>= 1.0.0)"
      ],
      "Suggests": [
        "AER",
        "AUC",
        "bbmle",
        "betareg",
        "biglm",
        "binGroup",
        "boot",
        "btergm (>= 1.10.6)",
        "car",
        "carData",
        "caret",
        "cluster",
        "cmprsk",
        "coda",
        "covr",
        "drc",
        "e1071",
        "emmeans",
        "epiR",
        "ergm (>= 3.10.4)",
        "fixest (>= 0.9.0)",
        "gam (>= 1.15)",
        "gee",
        "geepack",
        "ggplot2",
        "glmnet",
        "glmnetUtils",
        "gmm",
        "Hmisc",
        "irlba",
        "interp",
        "joineRML",
        "Kendall",
        "knitr",
        "ks",
        "Lahman",
        "lavaan",
        "leaps",
        "lfe",
        "lm.beta",
        "lme4",
        "lmodel2",
        "lmtest (>= 0.9.38)",
        "lsmeans",
        "maps",
        "margins",
        "MASS",
        "mclust",
        "mediation",
        "metafor",
        "mfx",
        "mgcv",
        "mlogit",
        "modeldata",
        "modeltests",
        "muhaz",
        "multcomp",
        "network",
        "nnet",
        "orcutt (>= 2.2)",
        "ordinal",
        "plm",
        "poLCA",
        "psych",
        "quantreg",
        "rmarkdown",
        "robust",
        "robustbase",
        "rsample",
        "sandwich",
        "sp",
        "spdep (>= 1.1)",
        "spatialreg",
        "speedglm",
        "spelling",
        "survey",
        "survival",
        "systemfit",
        "testthat (>= 2.1.0)",
        "tseries",
        "vars",
        "zoo"
      ],
      "VignetteBuilder": "knitr",
      "Config/Needs/website": "tidyverse/tidytemplate",
      "Encoding": "UTF-8",
      "RoxygenNote": "7.2.3",
      "Language": "en-US",
      "Collate": "'aaa-documentation-helper.R' 'null-and-default-tidiers.R' 'aer-tidiers.R' 'auc-tidiers.R' 'base-tidiers.R' 'bbmle-tidiers.R' 'betareg-tidiers.R' 'biglm-tidiers.R' 'bingroup-tidiers.R' 'boot-tidiers.R' 'broom-package.R' 'broom.R' 'btergm-tidiers.R' 'car-tidiers.R' 'caret-tidiers.R' 'cluster-tidiers.R' 'cmprsk-tidiers.R' 'data-frame-tidiers.R' 'deprecated-0-7-0.R' 'drc-tidiers.R' 'emmeans-tidiers.R' 'epiR-tidiers.R' 'ergm-tidiers.R' 'fixest-tidiers.R' 'gam-tidiers.R' 'geepack-tidiers.R' 'glmnet-cv-glmnet-tidiers.R' 'glmnet-glmnet-tidiers.R' 'gmm-tidiers.R' 'hmisc-tidiers.R' 'joinerml-tidiers.R' 'kendall-tidiers.R' 'ks-tidiers.R' 'lavaan-tidiers.R' 'leaps-tidiers.R' 'lfe-tidiers.R' 'list-irlba.R' 'list-optim-tidiers.R' 'list-svd-tidiers.R' 'list-tidiers.R' 'list-xyz-tidiers.R' 'lm-beta-tidiers.R' 'lmodel2-tidiers.R' 'lmtest-tidiers.R' 'maps-tidiers.R' 'margins-tidiers.R' 'mass-fitdistr-tidiers.R' 'mass-negbin-tidiers.R' 'mass-polr-tidiers.R' 'mass-ridgelm-tidiers.R' 'stats-lm-tidiers.R' 'mass-rlm-tidiers.R' 'mclust-tidiers.R' 'mediation-tidiers.R' 'metafor-tidiers.R' 'mfx-tidiers.R' 'mgcv-tidiers.R' 'mlogit-tidiers.R' 'muhaz-tidiers.R' 'multcomp-tidiers.R' 'nnet-tidiers.R' 'nobs.R' 'orcutt-tidiers.R' 'ordinal-clm-tidiers.R' 'ordinal-clmm-tidiers.R' 'plm-tidiers.R' 'polca-tidiers.R' 'psych-tidiers.R' 'stats-nls-tidiers.R' 'quantreg-nlrq-tidiers.R' 'quantreg-rq-tidiers.R' 'quantreg-rqs-tidiers.R' 'robust-glmrob-tidiers.R' 'robust-lmrob-tidiers.R' 'robustbase-glmrob-tidiers.R' 'robustbase-lmrob-tidiers.R' 'sp-tidiers.R' 'spdep-tidiers.R' 'speedglm-speedglm-tidiers.R' 'speedglm-speedlm-tidiers.R' 'stats-anova-tidiers.R' 'stats-arima-tidiers.R' 'stats-decompose-tidiers.R' 'stats-factanal-tidiers.R' 'stats-glm-tidiers.R' 'stats-htest-tidiers.R' 'stats-kmeans-tidiers.R' 'stats-loess-tidiers.R' 'stats-mlm-tidiers.R' 'stats-prcomp-tidiers.R' 'stats-smooth.spline-tidiers.R' 'stats-summary-lm-tidiers.R' 'stats-time-series-tidiers.R' 'survey-tidiers.R' 'survival-aareg-tidiers.R' 'survival-cch-tidiers.R' 'survival-coxph-tidiers.R' 'survival-pyears-tidiers.R' 'survival-survdiff-tidiers.R' 'survival-survexp-tidiers.R' 'survival-survfit-tidiers.R' 'survival-survreg-tidiers.R' 'systemfit-tidiers.R' 'tseries-tidiers.R' 'utilities.R' 'vars-tidiers.R' 'zoo-tidiers.R' 'zzz.R'",
      "NeedsCompilation": "no",
      "Author": "David Robinson [aut], Alex Hayes [aut] (<https://orcid.org/0000-0002-4985-5160>), Simon Couch [aut, cre] (<https://orcid.org/0000-0001-5676-5107>), Posit Software, PBC [cph, fnd], Indrajeet Patil [ctb] (<https://orcid.org/0000-0003-1995-6531>), Derek Chiu [ctb], Matthieu Gomez [ctb], Boris Demeshev [ctb], Dieter Menne [ctb], Benjamin Nutter [ctb], Luke Johnston [ctb], Ben Bolker [ctb], Francois Briatte [ctb], Jeffrey Arnold [ctb], Jonah Gabry [ctb], Luciano Selzer [ctb], Gavin Simpson [ctb], Jens Preussner [ctb], Jay Hesselberth [ctb], Hadley Wickham [ctb], Matthew Lincoln [ctb], Alessandro Gasparini [ctb], Lukasz Komsta [ctb], Frederick Novometsky [ctb], Wilson Freitas [ctb], Michelle Evans [ctb], Jason Cory Brunson [ctb], Simon Jackson [ctb], Ben Whalley [ctb], Karissa Whiting [ctb], Yves Rosseel [ctb], Michael Kuehn [ctb], Jorge Cimentada [ctb], Erle Holgersen [ctb], Karl Dunkle Werner [ctb] (<https://orcid.org/0000-0003-0523-7309>), Ethan Christensen [ctb], Steven Pav [ctb], Paul PJ [ctb], Ben Schneider [ctb], Patrick Kennedy [ctb], Lily Medina [ctb], Brian Fannin [ctb], Jason Muhlenkamp [ctb], Matt Lehman [ctb], Bill Denney [ctb] (<https://orcid.org/0000-0002-5759-428X>), Nic Crane [ctb], Andrew Bates [ctb], Vincent Arel-Bundock [ctb] (<https://orcid.org/0000-0003-2042-7063>), Hideaki Hayashi [ctb], Luis Tobalina [ctb], Annie Wang [ctb], Wei Yang Tham [ctb], Clara Wang [ctb], Abby Smith [ctb] (<https://orcid.org/0000-0002-3207-0375>), Jasper Cooper [ctb] (<https://orcid.org/0000-0002-8639-3188>), E Auden Krauska [ctb] (<https://orcid.org/0000-0002-1466-5850>), Alex Wang [ctb], Malcolm Barrett [ctb] (<https://orcid.org/0000-0003-0299-5825>), Charles Gray [ctb] (<https://orcid.org/0000-0002-9978-011X>), Jared Wilber [ctb], Vilmantas Gegzna [ctb] (<https://orcid.org/0000-0002-9500-5167>), Eduard Szoecs [ctb], Frederik Aust [ctb] (<https://orcid.org/0000-0003-4900-788X>), Angus Moore [ctb], Nick Williams [ctb], Marius Barth [ctb] (<https://orcid.org/0000-0002-3421-6665>), Bruna Wundervald [ctb] (<https://orcid.org/0000-0001-8163-220X>), Joyce Cahoon [ctb] (<https://orcid.org/0000-0001-7217-4702>), Grant McDermott [ctb] (<https://orcid.org/0000-0001-7883-8573>), Kevin Zarca [ctb], Shiro Kuriwaki [ctb] (<https://orcid.org/0000-0002-5687-2647>), Lukas Wallrich [ctb] (<https://orcid.org/0000-0003-2121-5177>), James Martherus [ctb] (<https://orcid.org/0000-0002-8285-3300>), Chuliang Xiao [ctb] (<https://orcid.org/0000-0002-8466-9398>), Joseph Larmarange [ctb], Max Kuhn [ctb], Michal Bojanowski [ctb], Hakon Malmedal [ctb], Clara Wang [ctb], Sergio Oller [ctb], Luke Sonnet [ctb], Jim Hester [ctb], Ben Schneider [ctb], Bernie Gray [ctb] (<https://orcid.org/0000-0001-9190-6032>), Mara Averick [ctb], Aaron Jacobs [ctb], Andreas Bender [ctb], Sven Templer [ctb], Paul-Christian Buerkner [ctb], Matthew Kay [ctb], Erwan Le Pennec [ctb], Johan Junkka [ctb], Hao Zhu [ctb], Benjamin Soltoff [ctb], Zoe Wilkinson Saldana [ctb], Tyler Littlefield [ctb], Charles T. Gray [ctb], Shabbh E. Banks [ctb], Serina Robinson [ctb], Roger Bivand [ctb], Riinu Ots [ctb], Nicholas Williams [ctb], Nina Jakobsen [ctb], Michael Weylandt [ctb], Lisa Lendway [ctb], Karl Hailperin [ctb], Josue Rodriguez [ctb], Jenny Bryan [ctb], Chris Jarvis [ctb], Greg Macfarlane [ctb], Brian Mannakee [ctb], Drew Tyre [ctb], Shreyas Singh [ctb], Laurens Geffert [ctb], Hong Ooi [ctb], Henrik Bengtsson [ctb], Eduard Szocs [ctb], David Hugh-Jones [ctb], Matthieu Stigler [ctb], Hugo Tavares [ctb] (<https://orcid.org/0000-0001-9373-2726>), R. Willem Vervoort [ctb], Brenton M. Wiernik [ctb], Josh Yamamoto [ctb], Jasme Lee [ctb], Taren Sanders [ctb] (<https://orcid.org/0000-0002-4504-6008>), Ilaria Prosdocimi [ctb] (<https://orcid.org/0000-0001-8565-094X>), Daniel D. Sjoberg [ctb] (<https://orcid.org/0000-0003-0862-2018>), Alex Reinhart [ctb] (<https://orcid.org/0000-0002-6658-514X>)",
      "Maintainer": "Simon Couch <simon.couch@posit.co>",
      "Repository": "CRAN"
    },
    "bslib": {
      "Package": "bslib",
      "Version": "0.6.1",
      "Source": "Repository",
      "Title": "Custom 'Bootstrap' 'Sass' Themes for 'shiny' and 'rmarkdown'",
      "Authors@R": "c( person(\"Carson\", \"Sievert\", , \"carson@posit.co\", role = c(\"aut\", \"cre\"), comment = c(ORCID = \"0000-0002-4958-2844\")), person(\"Joe\", \"Cheng\", , \"joe@posit.co\", role = \"aut\"), person(\"Garrick\", \"Aden-Buie\", , \"garrick@posit.co\", role = \"aut\", comment = c(ORCID = \"0000-0002-7111-0077\")), person(\"Posit Software, PBC\", role = c(\"cph\", \"fnd\")), person(, \"Bootstrap contributors\", role = \"ctb\", comment = \"Bootstrap library\"), person(, \"Twitter, Inc\", role = \"cph\", comment = \"Bootstrap library\"), person(\"Javi\", \"Aguilar\", role = c(\"ctb\", \"cph\"), comment = \"Bootstrap colorpicker library\"), person(\"Thomas\", \"Park\", role = c(\"ctb\", \"cph\"), comment = \"Bootswatch library\"), person(, \"PayPal\", role = c(\"ctb\", \"cph\"), comment = \"Bootstrap accessibility plugin\") )",
      "Description": "Simplifies custom 'CSS' styling of both 'shiny' and 'rmarkdown' via 'Bootstrap' 'Sass'. Supports 'Bootstrap' 3, 4 and 5 as well as their various 'Bootswatch' themes. An interactive widget is also provided for previewing themes in real time.",
      "License": "MIT + file LICENSE",
      "URL": "https://rstudio.github.io/bslib/, https://github.com/rstudio/bslib",
      "BugReports": "https://github.com/rstudio/bslib/issues",
      "Depends": [
        "R (>= 2.10)"
      ],
      "Imports": [
        "base64enc",
        "cachem",
        "grDevices",
        "htmltools (>= 0.5.7)",
        "jquerylib (>= 0.1.3)",
        "jsonlite",
        "lifecycle",
        "memoise (>= 2.0.1)",
        "mime",
        "rlang",
        "sass (>= 0.4.0)"
      ],
      "Suggests": [
        "bsicons",
        "curl",
        "fontawesome",
        "ggplot2",
        "knitr",
        "magrittr",
        "rappdirs",
        "rmarkdown (>= 2.7)",
        "shiny (>= 1.8.0)",
        "testthat",
        "thematic",
        "withr"
      ],
      "Config/Needs/deploy": "BH, chiflights22, colourpicker, commonmark, cpp11, cpsievert/chiflights22, cpsievert/histoslider, dplyr, DT, ggplot2, ggridges, gt, hexbin, histoslider, htmlwidgets, lattice, leaflet, lubridate, modelr, plotly, reactable, reshape2, rprojroot, rsconnect, rstudio/shiny, scales, styler, tibble",
      "Config/Needs/routine": "chromote, desc, renv",
      "Config/Needs/website": "brio, crosstalk, dplyr, DT, ggplot2, glue, htmlwidgets, leaflet, lorem, palmerpenguins, plotly, purrr, rprojroot, rstudio/htmltools, scales, stringr, tidyr, webshot2",
      "Config/testthat/edition": "3",
      "Config/testthat/parallel": "true",
      "Config/testthat/start-first": "zzzz-bs-sass, fonts, zzz-precompile, theme-*, rmd-*",
      "Encoding": "UTF-8",
      "RoxygenNote": "7.2.3",
      "Collate": "'accordion.R' 'breakpoints.R' 'bs-current-theme.R' 'bs-dependencies.R' 'bs-global.R' 'bs-remove.R' 'bs-theme-layers.R' 'bs-theme-preset-bootswatch.R' 'bs-theme-preset-builtin.R' 'bs-theme-preset.R' 'utils.R' 'bs-theme-preview.R' 'bs-theme-update.R' 'bs-theme.R' 'bslib-package.R' 'card.R' 'deprecated.R' 'files.R' 'fill.R' 'imports.R' 'input-dark-mode.R' 'input-switch.R' 'layout.R' 'nav-items.R' 'nav-update.R' 'navs-legacy.R' 'navs.R' 'onLoad.R' 'page.R' 'popover.R' 'precompiled.R' 'print.R' 'shiny-devmode.R' 'sidebar.R' 'staticimports.R' 'tooltip.R' 'utils-deps.R' 'utils-shiny.R' 'utils-tags.R' 'value-box.R' 'version-default.R' 'versions.R'",
      "NeedsCompilation": "no",
      "Author": "Carson Sievert [aut, cre] (<https://orcid.org/0000-0002-4958-2844>), Joe Cheng [aut], Garrick Aden-Buie [aut] (<https://orcid.org/0000-0002-7111-0077>), Posit Software, PBC [cph, fnd], Bootstrap contributors [ctb] (Bootstrap library), Twitter, Inc [cph] (Bootstrap library), Javi Aguilar [ctb, cph] (Bootstrap colorpicker library), Thomas Park [ctb, cph] (Bootswatch library), PayPal [ctb, cph] (Bootstrap accessibility plugin)",
      "Maintainer": "Carson Sievert <carson@posit.co>",
      "Repository": "CRAN"
    },
    "cachem": {
      "Package": "cachem",
      "Version": "1.0.8",
      "Source": "Repository",
      "Title": "Cache R Objects with Automatic Pruning",
      "Description": "Key-value stores with automatic pruning. Caches can limit either their total size or the age of the oldest object (or both), automatically pruning objects to maintain the constraints.",
      "Authors@R": "c( person(\"Winston\", \"Chang\", , \"winston@rstudio.com\", c(\"aut\", \"cre\")), person(family = \"RStudio\", role = c(\"cph\", \"fnd\")))",
      "License": "MIT + file LICENSE",
      "Encoding": "UTF-8",
      "ByteCompile": "true",
      "URL": "https://cachem.r-lib.org/, https://github.com/r-lib/cachem",
      "Imports": [
        "rlang",
        "fastmap (>= 1.1.1)"
      ],
      "Suggests": [
        "testthat"
      ],
      "RoxygenNote": "7.2.3",
      "Config/Needs/routine": "lobstr",
      "Config/Needs/website": "pkgdown",
      "NeedsCompilation": "yes",
      "Author": "Winston Chang [aut, cre], RStudio [cph, fnd]",
      "Maintainer": "Winston Chang <winston@rstudio.com>",
      "Repository": "CRAN"
    },
    "callr": {
      "Package": "callr",
      "Version": "3.7.5",
      "Source": "Repository",
      "Title": "Call R from R",
      "Authors@R": "c( person(\"Gábor\", \"Csárdi\", , \"csardi.gabor@gmail.com\", role = c(\"aut\", \"cre\", \"cph\"), comment = c(ORCID = \"0000-0001-7098-9676\")), person(\"Winston\", \"Chang\", role = \"aut\"), person(\"Posit Software, PBC\", role = c(\"cph\", \"fnd\")), person(\"Ascent Digital Services\", role = c(\"cph\", \"fnd\")) )",
      "Description": "It is sometimes useful to perform a computation in a separate R process, without affecting the current R process at all.  This packages does exactly that.",
      "License": "MIT + file LICENSE",
      "URL": "https://callr.r-lib.org, https://github.com/r-lib/callr",
      "BugReports": "https://github.com/r-lib/callr/issues",
      "Depends": [
        "R (>= 3.4)"
      ],
      "Imports": [
        "processx (>= 3.6.1)",
        "R6",
        "utils"
      ],
      "Suggests": [
        "asciicast (>= 2.3.1)",
        "cli (>= 1.1.0)",
        "covr",
        "mockery",
        "ps",
        "rprojroot",
        "spelling",
        "testthat (>= 3.2.0)",
        "withr (>= 2.3.0)"
      ],
      "Config/Needs/website": "r-lib/asciicast, glue, htmlwidgets, igraph, tibble, tidyverse/tidytemplate",
      "Config/testthat/edition": "3",
      "Encoding": "UTF-8",
      "Language": "en-US",
      "RoxygenNote": "7.2.3",
      "NeedsCompilation": "no",
      "Author": "Gábor Csárdi [aut, cre, cph] (<https://orcid.org/0000-0001-7098-9676>), Winston Chang [aut], Posit Software, PBC [cph, fnd], Ascent Digital Services [cph, fnd]",
      "Maintainer": "Gábor Csárdi <csardi.gabor@gmail.com>",
      "Repository": "CRAN"
    },
    "cellranger": {
      "Package": "cellranger",
      "Version": "1.1.0",
      "Source": "Repository",
      "Title": "Translate Spreadsheet Cell Ranges to Rows and Columns",
      "Authors@R": "c( person(\"Jennifer\", \"Bryan\", , \"jenny@stat.ubc.ca\", c(\"cre\", \"aut\")), person(\"Hadley\", \"Wickham\", , \"hadley@rstudio.com\", \"ctb\") )",
      "Description": "Helper functions to work with spreadsheets and the \"A1:D10\" style of cell range specification.",
      "Depends": [
        "R (>= 3.0.0)"
      ],
      "License": "MIT + file LICENSE",
      "LazyData": "true",
      "URL": "https://github.com/rsheets/cellranger",
      "BugReports": "https://github.com/rsheets/cellranger/issues",
      "Suggests": [
        "covr",
        "testthat (>= 1.0.0)",
        "knitr",
        "rmarkdown"
      ],
      "RoxygenNote": "5.0.1.9000",
      "VignetteBuilder": "knitr",
      "Imports": [
        "rematch",
        "tibble"
      ],
      "NeedsCompilation": "no",
      "Author": "Jennifer Bryan [cre, aut], Hadley Wickham [ctb]",
      "Maintainer": "Jennifer Bryan <jenny@stat.ubc.ca>",
      "Repository": "CRAN"
    },
    "cli": {
      "Package": "cli",
      "Version": "3.6.2",
      "Source": "Repository",
      "Title": "Helpers for Developing Command Line Interfaces",
      "Authors@R": "c( person(\"Gábor\", \"Csárdi\", , \"csardi.gabor@gmail.com\", role = c(\"aut\", \"cre\")), person(\"Hadley\", \"Wickham\", role = \"ctb\"), person(\"Kirill\", \"Müller\", role = \"ctb\"), person(\"Salim\", \"Brüggemann\", , \"salim-b@pm.me\", role = \"ctb\", comment = c(ORCID = \"0000-0002-5329-5987\")), person(\"Posit Software, PBC\", role = c(\"cph\", \"fnd\")) )",
      "Description": "A suite of tools to build attractive command line interfaces ('CLIs'), from semantic elements: headings, lists, alerts, paragraphs, etc. Supports custom themes via a 'CSS'-like language. It also contains a number of lower level 'CLI' elements: rules, boxes, trees, and 'Unicode' symbols with 'ASCII' alternatives. It support ANSI colors and text styles as well.",
      "License": "MIT + file LICENSE",
      "URL": "https://cli.r-lib.org, https://github.com/r-lib/cli",
      "BugReports": "https://github.com/r-lib/cli/issues",
      "Depends": [
        "R (>= 3.4)"
      ],
      "Imports": [
        "utils"
      ],
      "Suggests": [
        "callr",
        "covr",
        "crayon",
        "digest",
        "glue (>= 1.6.0)",
        "grDevices",
        "htmltools",
        "htmlwidgets",
        "knitr",
        "methods",
        "mockery",
        "processx",
        "ps (>= 1.3.4.9000)",
        "rlang (>= 1.0.2.9003)",
        "rmarkdown",
        "rprojroot",
        "rstudioapi",
        "testthat",
        "tibble",
        "whoami",
        "withr"
      ],
      "Config/Needs/website": "r-lib/asciicast, bench, brio, cpp11, decor, desc, fansi, prettyunits, sessioninfo, tidyverse/tidytemplate, usethis, vctrs",
      "Config/testthat/edition": "3",
      "Encoding": "UTF-8",
      "RoxygenNote": "7.2.3",
      "NeedsCompilation": "yes",
      "Author": "Gábor Csárdi [aut, cre], Hadley Wickham [ctb], Kirill Müller [ctb], Salim Brüggemann [ctb] (<https://orcid.org/0000-0002-5329-5987>), Posit Software, PBC [cph, fnd]",
      "Maintainer": "Gábor Csárdi <csardi.gabor@gmail.com>",
      "Repository": "CRAN"
    },
    "clipr": {
      "Package": "clipr",
      "Version": "0.8.0",
      "Source": "Repository",
      "Type": "Package",
      "Title": "Read and Write from the System Clipboard",
      "Authors@R": "c( person(\"Matthew\", \"Lincoln\", , \"matthew.d.lincoln@gmail.com\", role = c(\"aut\", \"cre\"), comment = c(ORCID = \"0000-0002-4387-3384\")), person(\"Louis\", \"Maddox\", role = \"ctb\"), person(\"Steve\", \"Simpson\", role = \"ctb\"), person(\"Jennifer\", \"Bryan\", role = \"ctb\") )",
      "Description": "Simple utility functions to read from and write to the Windows, OS X, and X11 clipboards.",
      "License": "GPL-3",
      "URL": "https://github.com/mdlincoln/clipr, http://matthewlincoln.net/clipr/",
      "BugReports": "https://github.com/mdlincoln/clipr/issues",
      "Imports": [
        "utils"
      ],
      "Suggests": [
        "covr",
        "knitr",
        "rmarkdown",
        "rstudioapi (>= 0.5)",
        "testthat (>= 2.0.0)"
      ],
      "VignetteBuilder": "knitr",
      "Encoding": "UTF-8",
      "Language": "en-US",
      "RoxygenNote": "7.1.2",
      "SystemRequirements": "xclip (https://github.com/astrand/xclip) or xsel (http://www.vergenet.net/~conrad/software/xsel/) for accessing the X11 clipboard, or wl-clipboard (https://github.com/bugaevc/wl-clipboard) for systems using Wayland.",
      "NeedsCompilation": "no",
      "Author": "Matthew Lincoln [aut, cre] (<https://orcid.org/0000-0002-4387-3384>), Louis Maddox [ctb], Steve Simpson [ctb], Jennifer Bryan [ctb]",
      "Maintainer": "Matthew Lincoln <matthew.d.lincoln@gmail.com>",
      "Repository": "CRAN"
    },
    "codetools": {
      "Package": "codetools",
      "Version": "0.2-19",
      "Source": "Repository",
      "Priority": "recommended",
      "Author": "Luke Tierney <luke-tierney@uiowa.edu>",
      "Description": "Code analysis tools for R.",
      "Title": "Code Analysis Tools for R",
      "Depends": [
        "R (>= 2.1)"
      ],
      "Maintainer": "Luke Tierney <luke-tierney@uiowa.edu>",
      "URL": "https://gitlab.com/luke-tierney/codetools",
      "License": "GPL",
      "NeedsCompilation": "no",
      "Repository": "CRAN"
    },
    "colorspace": {
      "Package": "colorspace",
      "Version": "2.1-0",
      "Source": "Repository",
      "Date": "2023-01-23",
      "Title": "A Toolbox for Manipulating and Assessing Colors and Palettes",
      "Authors@R": "c(person(given = \"Ross\", family = \"Ihaka\", role = \"aut\", email = \"ihaka@stat.auckland.ac.nz\"), person(given = \"Paul\", family = \"Murrell\", role = \"aut\", email = \"paul@stat.auckland.ac.nz\", comment = c(ORCID = \"0000-0002-3224-8858\")), person(given = \"Kurt\", family = \"Hornik\", role = \"aut\", email = \"Kurt.Hornik@R-project.org\", comment = c(ORCID = \"0000-0003-4198-9911\")), person(given = c(\"Jason\", \"C.\"), family = \"Fisher\", role = \"aut\", email = \"jfisher@usgs.gov\", comment = c(ORCID = \"0000-0001-9032-8912\")), person(given = \"Reto\", family = \"Stauffer\", role = \"aut\", email = \"Reto.Stauffer@uibk.ac.at\", comment = c(ORCID = \"0000-0002-3798-5507\")), person(given = c(\"Claus\", \"O.\"), family = \"Wilke\", role = \"aut\", email = \"wilke@austin.utexas.edu\", comment = c(ORCID = \"0000-0002-7470-9261\")), person(given = c(\"Claire\", \"D.\"), family = \"McWhite\", role = \"aut\", email = \"claire.mcwhite@utmail.utexas.edu\", comment = c(ORCID = \"0000-0001-7346-3047\")), person(given = \"Achim\", family = \"Zeileis\", role = c(\"aut\", \"cre\"), email = \"Achim.Zeileis@R-project.org\", comment = c(ORCID = \"0000-0003-0918-3766\")))",
      "Description": "Carries out mapping between assorted color spaces including RGB, HSV, HLS, CIEXYZ, CIELUV, HCL (polar CIELUV), CIELAB, and polar CIELAB. Qualitative, sequential, and diverging color palettes based on HCL colors are provided along with corresponding ggplot2 color scales. Color palette choice is aided by an interactive app (with either a Tcl/Tk or a shiny graphical user interface) and shiny apps with an HCL color picker and a color vision deficiency emulator. Plotting functions for displaying and assessing palettes include color swatches, visualizations of the HCL space, and trajectories in HCL and/or RGB spectrum. Color manipulation functions include: desaturation, lightening/darkening, mixing, and simulation of color vision deficiencies (deutanomaly, protanomaly, tritanomaly). Details can be found on the project web page at <https://colorspace.R-Forge.R-project.org/> and in the accompanying scientific paper: Zeileis et al. (2020, Journal of Statistical Software, <doi:10.18637/jss.v096.i01>).",
      "Depends": [
        "R (>= 3.0.0)",
        "methods"
      ],
      "Imports": [
        "graphics",
        "grDevices",
        "stats"
      ],
      "Suggests": [
        "datasets",
        "utils",
        "KernSmooth",
        "MASS",
        "kernlab",
        "mvtnorm",
        "vcd",
        "tcltk",
        "shiny",
        "shinyjs",
        "ggplot2",
        "dplyr",
        "scales",
        "grid",
        "png",
        "jpeg",
        "knitr",
        "rmarkdown",
        "RColorBrewer",
        "rcartocolor",
        "scico",
        "viridis",
        "wesanderson"
      ],
      "VignetteBuilder": "knitr",
      "License": "BSD_3_clause + file LICENSE",
      "URL": "https://colorspace.R-Forge.R-project.org/, https://hclwizard.org/",
      "BugReports": "https://colorspace.R-Forge.R-project.org/contact.html",
      "LazyData": "yes",
      "Encoding": "UTF-8",
      "RoxygenNote": "7.2.3",
      "NeedsCompilation": "yes",
      "Author": "Ross Ihaka [aut], Paul Murrell [aut] (<https://orcid.org/0000-0002-3224-8858>), Kurt Hornik [aut] (<https://orcid.org/0000-0003-4198-9911>), Jason C. Fisher [aut] (<https://orcid.org/0000-0001-9032-8912>), Reto Stauffer [aut] (<https://orcid.org/0000-0002-3798-5507>), Claus O. Wilke [aut] (<https://orcid.org/0000-0002-7470-9261>), Claire D. McWhite [aut] (<https://orcid.org/0000-0001-7346-3047>), Achim Zeileis [aut, cre] (<https://orcid.org/0000-0003-0918-3766>)",
      "Maintainer": "Achim Zeileis <Achim.Zeileis@R-project.org>",
      "Repository": "CRAN"
    },
    "commonmark": {
      "Package": "commonmark",
      "Version": "1.9.1",
      "Source": "Repository",
      "Type": "Package",
      "Title": "High Performance CommonMark and Github Markdown Rendering in R",
      "Authors@R": "c( person(\"Jeroen\", \"Ooms\", ,\"jeroen@berkeley.edu\", role = c(\"aut\", \"cre\"), comment = c(ORCID = \"0000-0002-4035-0289\")), person(\"John MacFarlane\", role = \"cph\", comment = \"Author of cmark\"))",
      "URL": "https://docs.ropensci.org/commonmark/ https://r-lib.r-universe.dev/commonmark https://github.github.com/gfm/ (spec)",
      "BugReports": "https://github.com/r-lib/commonmark/issues",
      "Description": "The CommonMark specification defines a rationalized version of markdown syntax. This package uses the 'cmark' reference implementation for converting markdown text into various formats including html, latex and groff man. In addition it exposes the markdown parse tree in xml format. Also includes opt-in support for GFM extensions including tables, autolinks, and strikethrough text.",
      "License": "BSD_2_clause + file LICENSE",
      "Suggests": [
        "curl",
        "testthat",
        "xml2"
      ],
      "RoxygenNote": "7.2.3",
      "Language": "en-US",
      "Encoding": "UTF-8",
      "NeedsCompilation": "yes",
      "Author": "Jeroen Ooms [aut, cre] (<https://orcid.org/0000-0002-4035-0289>), John MacFarlane [cph] (Author of cmark)",
      "Maintainer": "Jeroen Ooms <jeroen@berkeley.edu>",
      "Repository": "CRAN"
    },
    "conflicted": {
      "Package": "conflicted",
      "Version": "1.2.0",
      "Source": "Repository",
      "Title": "An Alternative Conflict Resolution Strategy",
      "Authors@R": "c( person(\"Hadley\", \"Wickham\", , \"hadley@rstudio.com\", role = c(\"aut\", \"cre\")), person(\"RStudio\", role = c(\"cph\", \"fnd\")) )",
      "Description": "R's default conflict management system gives the most recently loaded package precedence. This can make it hard to detect conflicts, particularly when they arise because a package update creates ambiguity that did not previously exist. 'conflicted' takes a different approach, making every conflict an error and forcing you to choose which function to use.",
      "License": "MIT + file LICENSE",
      "URL": "https://conflicted.r-lib.org/, https://github.com/r-lib/conflicted",
      "BugReports": "https://github.com/r-lib/conflicted/issues",
      "Depends": [
        "R (>= 3.2)"
      ],
      "Imports": [
        "cli (>= 3.4.0)",
        "memoise",
        "rlang (>= 1.0.0)"
      ],
      "Suggests": [
        "callr",
        "covr",
        "dplyr",
        "Matrix",
        "methods",
        "pkgload",
        "testthat (>= 3.0.0)",
        "withr"
      ],
      "Config/Needs/website": "tidyverse/tidytemplate",
      "Config/testthat/edition": "3",
      "Encoding": "UTF-8",
      "RoxygenNote": "7.2.3",
      "NeedsCompilation": "no",
      "Author": "Hadley Wickham [aut, cre], RStudio [cph, fnd]",
      "Maintainer": "Hadley Wickham <hadley@rstudio.com>",
      "Repository": "CRAN"
    },
    "cowplot": {
      "Package": "cowplot",
      "Version": "1.1.3",
      "Source": "Repository",
      "Title": "Streamlined Plot Theme and Plot Annotations for 'ggplot2'",
      "Authors@R": "person( given = \"Claus O.\", family = \"Wilke\", role = c(\"aut\", \"cre\"), email = \"wilke@austin.utexas.edu\", comment = c(ORCID = \"0000-0002-7470-9261\") )",
      "Description": "Provides various features that help with creating publication-quality figures with 'ggplot2', such as a set of themes, functions to align plots and arrange them into complex compound figures, and functions that make it easy to annotate plots and or mix plots with images. The package was originally written for internal use in the Wilke lab, hence the name (Claus O. Wilke's plot package). It has also been used extensively in the book Fundamentals of Data Visualization.",
      "URL": "https://wilkelab.org/cowplot/",
      "BugReports": "https://github.com/wilkelab/cowplot/issues",
      "Depends": [
        "R (>= 3.5.0)"
      ],
      "Imports": [
        "ggplot2 (>= 3.4.0)",
        "grid",
        "gtable",
        "grDevices",
        "methods",
        "rlang",
        "scales"
      ],
      "License": "GPL-2",
      "Suggests": [
        "Cairo",
        "covr",
        "dplyr",
        "forcats",
        "gridGraphics (>= 0.4-0)",
        "knitr",
        "lattice",
        "magick",
        "maps",
        "PASWR",
        "patchwork",
        "rmarkdown",
        "ragg",
        "testthat (>= 1.0.0)",
        "tidyr",
        "vdiffr (>= 0.3.0)",
        "VennDiagram"
      ],
      "VignetteBuilder": "knitr",
      "Collate": "'add_sub.R' 'align_plots.R' 'as_grob.R' 'as_gtable.R' 'axis_canvas.R' 'cowplot.R' 'draw.R' 'get_plot_component.R' 'get_axes.R' 'get_titles.R' 'get_legend.R' 'get_panel.R' 'gtable.R' 'key_glyph.R' 'plot_grid.R' 'save.R' 'set_null_device.R' 'setup.R' 'stamp.R' 'themes.R' 'utils_ggplot2.R'",
      "RoxygenNote": "7.2.3",
      "Encoding": "UTF-8",
      "NeedsCompilation": "no",
      "Author": "Claus O. Wilke [aut, cre] (<https://orcid.org/0000-0002-7470-9261>)",
      "Maintainer": "Claus O. Wilke <wilke@austin.utexas.edu>",
      "Repository": "CRAN"
    },
    "cpp11": {
      "Package": "cpp11",
      "Version": "0.4.7",
      "Source": "Repository",
      "Title": "A C++11 Interface for R's C Interface",
      "Authors@R": "c( person(\"Davis\", \"Vaughan\", email = \"davis@posit.co\", role = c(\"aut\", \"cre\"), comment = c(ORCID = \"0000-0003-4777-038X\")), person(\"Jim\",\"Hester\", role = \"aut\", comment = c(ORCID = \"0000-0002-2739-7082\")), person(\"Romain\", \"François\", role = \"aut\", comment = c(ORCID = \"0000-0002-2444-4226\")), person(\"Benjamin\", \"Kietzman\", role = \"ctb\"), person(\"Posit Software, PBC\", role = c(\"cph\", \"fnd\")) )",
      "Description": "Provides a header only, C++11 interface to R's C interface.  Compared to other approaches 'cpp11' strives to be safe against long jumps from the C API as well as C++ exceptions, conform to normal R function semantics and supports interaction with 'ALTREP' vectors.",
      "License": "MIT + file LICENSE",
      "URL": "https://cpp11.r-lib.org, https://github.com/r-lib/cpp11",
      "BugReports": "https://github.com/r-lib/cpp11/issues",
      "Depends": [
        "R (>= 3.5.0)"
      ],
      "Suggests": [
        "bench",
        "brio",
        "callr",
        "cli",
        "covr",
        "decor",
        "desc",
        "ggplot2",
        "glue",
        "knitr",
        "lobstr",
        "mockery",
        "progress",
        "rmarkdown",
        "scales",
        "Rcpp",
        "testthat (>= 3.2.0)",
        "tibble",
        "utils",
        "vctrs",
        "withr"
      ],
      "VignetteBuilder": "knitr",
      "Config/Needs/website": "tidyverse/tidytemplate",
      "Config/testthat/edition": "3",
      "Config/Needs/cpp11/cpp_register": "brio, cli, decor, desc, glue, tibble, vctrs",
      "Encoding": "UTF-8",
      "RoxygenNote": "7.2.3",
      "NeedsCompilation": "no",
      "Author": "Davis Vaughan [aut, cre] (<https://orcid.org/0000-0003-4777-038X>), Jim Hester [aut] (<https://orcid.org/0000-0002-2739-7082>), Romain François [aut] (<https://orcid.org/0000-0002-2444-4226>), Benjamin Kietzman [ctb], Posit Software, PBC [cph, fnd]",
      "Maintainer": "Davis Vaughan <davis@posit.co>",
      "Repository": "CRAN"
    },
    "crayon": {
      "Package": "crayon",
      "Version": "1.5.3",
      "Source": "Repository",
      "Title": "Colored Terminal Output",
      "Authors@R": "c( person(\"Gábor\", \"Csárdi\", , \"csardi.gabor@gmail.com\", role = c(\"aut\", \"cre\")), person(\"Brodie\", \"Gaslam\", , \"brodie.gaslam@yahoo.com\", role = \"ctb\"), person(\"Posit Software, PBC\", role = c(\"cph\", \"fnd\")) )",
      "Description": "The crayon package is now superseded. Please use the 'cli' package for new projects.  Colored terminal output on terminals that support 'ANSI' color and highlight codes. It also works in 'Emacs' 'ESS'. 'ANSI' color support is automatically detected. Colors and highlighting can be combined and nested. New styles can also be created easily.  This package was inspired by the 'chalk' 'JavaScript' project.",
      "License": "MIT + file LICENSE",
      "URL": "https://r-lib.github.io/crayon/, https://github.com/r-lib/crayon",
      "BugReports": "https://github.com/r-lib/crayon/issues",
      "Imports": [
        "grDevices",
        "methods",
        "utils"
      ],
      "Suggests": [
        "mockery",
        "rstudioapi",
        "testthat",
        "withr"
      ],
      "Config/Needs/website": "tidyverse/tidytemplate",
      "Encoding": "UTF-8",
      "RoxygenNote": "7.3.1",
      "Collate": "'aaa-rstudio-detect.R' 'aaaa-rematch2.R' 'aab-num-ansi-colors.R' 'aac-num-ansi-colors.R' 'ansi-256.R' 'ansi-palette.R' 'combine.R' 'string.R' 'utils.R' 'crayon-package.R' 'disposable.R' 'enc-utils.R' 'has_ansi.R' 'has_color.R' 'link.R' 'styles.R' 'machinery.R' 'parts.R' 'print.R' 'style-var.R' 'show.R' 'string_operations.R'",
      "NeedsCompilation": "no",
      "Author": "Gábor Csárdi [aut, cre], Brodie Gaslam [ctb], Posit Software, PBC [cph, fnd]",
      "Maintainer": "Gábor Csárdi <csardi.gabor@gmail.com>",
      "Repository": "CRAN"
    },
    "credentials": {
      "Package": "credentials",
      "Version": "2.0.1",
      "Source": "Repository",
      "Type": "Package",
      "Title": "Tools for Managing SSH and Git Credentials",
      "Authors@R": "person(\"Jeroen\", \"Ooms\", role = c(\"aut\", \"cre\"),  email = \"jeroen@berkeley.edu\", comment = c(ORCID = \"0000-0002-4035-0289\"))",
      "Description": "Setup and retrieve HTTPS and SSH credentials for use with 'git' and  other services. For HTTPS remotes the package interfaces the 'git-credential'  utility which 'git' uses to store HTTP usernames and passwords. For SSH  remotes we provide convenient functions to find or generate appropriate SSH  keys. The package both helps the user to setup a local git installation, and also provides a back-end for git/ssh client libraries to authenticate with  existing user credentials.",
      "License": "MIT + file LICENSE",
      "SystemRequirements": "git (optional)",
      "Encoding": "UTF-8",
      "Imports": [
        "openssl (>= 1.3)",
        "sys (>= 2.1)",
        "curl",
        "jsonlite",
        "askpass"
      ],
      "Suggests": [
        "testthat",
        "knitr",
        "rmarkdown"
      ],
      "RoxygenNote": "7.2.1",
      "VignetteBuilder": "knitr",
      "Language": "en-US",
      "URL": "https://docs.ropensci.org/credentials/ https://r-lib.r-universe.dev/credentials",
      "BugReports": "https://github.com/r-lib/credentials/issues",
      "NeedsCompilation": "no",
      "Author": "Jeroen Ooms [aut, cre] (<https://orcid.org/0000-0002-4035-0289>)",
      "Maintainer": "Jeroen Ooms <jeroen@berkeley.edu>",
      "Repository": "CRAN"
    },
    "curl": {
      "Package": "curl",
      "Version": "5.2.1",
      "Source": "Repository",
      "Type": "Package",
      "Title": "A Modern and Flexible Web Client for R",
      "Authors@R": "c( person(\"Jeroen\", \"Ooms\", role = c(\"aut\", \"cre\"), email = \"jeroen@berkeley.edu\", comment = c(ORCID = \"0000-0002-4035-0289\")), person(\"Hadley\", \"Wickham\", , \"hadley@rstudio.com\", role = \"ctb\"), person(\"RStudio\", role = \"cph\") )",
      "Description": "The curl() and curl_download() functions provide highly configurable drop-in replacements for base url() and download.file() with better performance, support for encryption (https, ftps), gzip compression, authentication, and other 'libcurl' goodies. The core of the package implements a framework for performing fully customized requests where data can be processed either in memory, on disk, or streaming via the callback or connection interfaces. Some knowledge of 'libcurl' is recommended; for a more-user-friendly web client see the 'httr' package which builds on this package with http specific tools and logic.",
      "License": "MIT + file LICENSE",
      "SystemRequirements": "libcurl: libcurl-devel (rpm) or libcurl4-openssl-dev (deb).",
      "URL": "https://jeroen.r-universe.dev/curl https://curl.se/libcurl/",
      "BugReports": "https://github.com/jeroen/curl/issues",
      "Suggests": [
        "spelling",
        "testthat (>= 1.0.0)",
        "knitr",
        "jsonlite",
        "later",
        "rmarkdown",
        "httpuv (>= 1.4.4)",
        "webutils"
      ],
      "VignetteBuilder": "knitr",
      "Depends": [
        "R (>= 3.0.0)"
      ],
      "RoxygenNote": "7.3.0",
      "Encoding": "UTF-8",
      "Language": "en-US",
      "NeedsCompilation": "yes",
      "Author": "Jeroen Ooms [aut, cre] (<https://orcid.org/0000-0002-4035-0289>), Hadley Wickham [ctb], RStudio [cph]",
      "Maintainer": "Jeroen Ooms <jeroen@berkeley.edu>",
      "Repository": "CRAN"
    },
    "data.table": {
      "Package": "data.table",
      "Version": "1.15.2",
      "Source": "Repository",
      "Title": "Extension of `data.frame`",
      "Depends": [
        "R (>= 3.1.0)"
      ],
      "Imports": [
        "methods"
      ],
      "Suggests": [
        "bit64 (>= 4.0.0)",
        "bit (>= 4.0.4)",
        "R.utils",
        "xts",
        "zoo (>= 1.8-1)",
        "yaml",
        "knitr",
        "markdown"
      ],
      "Description": "Fast aggregation of large data (e.g. 100GB in RAM), fast ordered joins, fast add/modify/delete of columns by group using no copies at all, list columns, friendly and fast character-separated-value read/write. Offers a natural and flexible syntax, for faster development.",
      "License": "MPL-2.0 | file LICENSE",
      "URL": "https://r-datatable.com, https://Rdatatable.gitlab.io/data.table, https://github.com/Rdatatable/data.table",
      "BugReports": "https://github.com/Rdatatable/data.table/issues",
      "VignetteBuilder": "knitr",
      "ByteCompile": "TRUE",
      "Authors@R": "c( person(\"Tyson\",\"Barrett\",        role=c(\"aut\",\"cre\"), email=\"t.barrett88@gmail.com\"), person(\"Matt\",\"Dowle\",           role=\"aut\",          email=\"mattjdowle@gmail.com\"), person(\"Arun\",\"Srinivasan\",      role=\"aut\",          email=\"asrini@pm.me\"), person(\"Jan\",\"Gorecki\",          role=\"aut\"), person(\"Michael\",\"Chirico\",      role=\"aut\"), person(\"Toby\",\"Hocking\",         role=\"aut\", comment = c(ORCID=\"0000-0002-3146-0865\")), person(\"Pasha\",\"Stetsenko\",      role=\"ctb\"), person(\"Tom\",\"Short\",            role=\"ctb\"), person(\"Steve\",\"Lianoglou\",      role=\"ctb\"), person(\"Eduard\",\"Antonyan\",      role=\"ctb\"), person(\"Markus\",\"Bonsch\",        role=\"ctb\"), person(\"Hugh\",\"Parsonage\",       role=\"ctb\"), person(\"Scott\",\"Ritchie\",        role=\"ctb\"), person(\"Kun\",\"Ren\",              role=\"ctb\"), person(\"Xianying\",\"Tan\",         role=\"ctb\"), person(\"Rick\",\"Saporta\",         role=\"ctb\"), person(\"Otto\",\"Seiskari\",        role=\"ctb\"), person(\"Xianghui\",\"Dong\",        role=\"ctb\"), person(\"Michel\",\"Lang\",          role=\"ctb\"), person(\"Watal\",\"Iwasaki\",        role=\"ctb\"), person(\"Seth\",\"Wenchel\",         role=\"ctb\"), person(\"Karl\",\"Broman\",          role=\"ctb\"), person(\"Tobias\",\"Schmidt\",       role=\"ctb\"), person(\"David\",\"Arenburg\",       role=\"ctb\"), person(\"Ethan\",\"Smith\",          role=\"ctb\"), person(\"Francois\",\"Cocquemas\",   role=\"ctb\"), person(\"Matthieu\",\"Gomez\",       role=\"ctb\"), person(\"Philippe\",\"Chataignon\",  role=\"ctb\"), person(\"Nello\",\"Blaser\",         role=\"ctb\"), person(\"Dmitry\",\"Selivanov\",     role=\"ctb\"), person(\"Andrey\",\"Riabushenko\",   role=\"ctb\"), person(\"Cheng\",\"Lee\",            role=\"ctb\"), person(\"Declan\",\"Groves\",        role=\"ctb\"), person(\"Daniel\",\"Possenriede\",   role=\"ctb\"), person(\"Felipe\",\"Parages\",       role=\"ctb\"), person(\"Denes\",\"Toth\",           role=\"ctb\"), person(\"Mus\",\"Yaramaz-David\",    role=\"ctb\"), person(\"Ayappan\",\"Perumal\",      role=\"ctb\"), person(\"James\",\"Sams\",           role=\"ctb\"), person(\"Martin\",\"Morgan\",        role=\"ctb\"), person(\"Michael\",\"Quinn\",        role=\"ctb\"), person(\"@javrucebo\",\"\",          role=\"ctb\"), person(\"@marc-outins\",\"\",        role=\"ctb\"), person(\"Roy\",\"Storey\",           role=\"ctb\"), person(\"Manish\",\"Saraswat\",      role=\"ctb\"), person(\"Morgan\",\"Jacob\",         role=\"ctb\"), person(\"Michael\",\"Schubmehl\",    role=\"ctb\"), person(\"Davis\",\"Vaughan\",        role=\"ctb\"), person(\"Leonardo\",\"Silvestri\",   role=\"ctb\"), person(\"Jim\",\"Hester\",           role=\"ctb\"), person(\"Anthony\",\"Damico\",       role=\"ctb\"), person(\"Sebastian\",\"Freundt\",    role=\"ctb\"), person(\"David\",\"Simons\",         role=\"ctb\"), person(\"Elliott\",\"Sales de Andrade\", role=\"ctb\"), person(\"Cole\",\"Miller\",          role=\"ctb\"), person(\"Jens Peder\",\"Meldgaard\", role=\"ctb\"), person(\"Vaclav\",\"Tlapak\",        role=\"ctb\"), person(\"Kevin\",\"Ushey\",          role=\"ctb\"), person(\"Dirk\",\"Eddelbuettel\",    role=\"ctb\"), person(\"Benjamin\",\"Schwendinger\", role=\"ctb\"), person(\"Tony\",\"Fischetti\",       role=\"ctb\"), person(\"Ofek\",\"Shilon\",          role=\"ctb\"), person(\"Vadim\",\"Khotilovich\",    role=\"ctb\"), person(\"Hadley\",\"Wickham\",       role=\"ctb\"), person(\"Bennet\",\"Becker\",        role=\"ctb\"), person(\"Kyle\",\"Haynes\",          role=\"ctb\"), person(\"Boniface Christian\",\"Kamgang\", role=\"ctb\"), person(\"Olivier\",\"Delmarcell\",   role=\"ctb\"), person(\"Josh\",\"O'Brien\",         role=\"ctb\"), person(\"Dereck\",\"de Mezquita\",   role=\"ctb\"), person(\"Michael\",\"Czekanski\",    role=\"ctb\") )",
      "NeedsCompilation": "yes",
      "Author": "Tyson Barrett [aut, cre], Matt Dowle [aut], Arun Srinivasan [aut], Jan Gorecki [aut], Michael Chirico [aut], Toby Hocking [aut] (<https://orcid.org/0000-0002-3146-0865>), Pasha Stetsenko [ctb], Tom Short [ctb], Steve Lianoglou [ctb], Eduard Antonyan [ctb], Markus Bonsch [ctb], Hugh Parsonage [ctb], Scott Ritchie [ctb], Kun Ren [ctb], Xianying Tan [ctb], Rick Saporta [ctb], Otto Seiskari [ctb], Xianghui Dong [ctb], Michel Lang [ctb], Watal Iwasaki [ctb], Seth Wenchel [ctb], Karl Broman [ctb], Tobias Schmidt [ctb], David Arenburg [ctb], Ethan Smith [ctb], Francois Cocquemas [ctb], Matthieu Gomez [ctb], Philippe Chataignon [ctb], Nello Blaser [ctb], Dmitry Selivanov [ctb], Andrey Riabushenko [ctb], Cheng Lee [ctb], Declan Groves [ctb], Daniel Possenriede [ctb], Felipe Parages [ctb], Denes Toth [ctb], Mus Yaramaz-David [ctb], Ayappan Perumal [ctb], James Sams [ctb], Martin Morgan [ctb], Michael Quinn [ctb], @javrucebo [ctb], @marc-outins [ctb], Roy Storey [ctb], Manish Saraswat [ctb], Morgan Jacob [ctb], Michael Schubmehl [ctb], Davis Vaughan [ctb], Leonardo Silvestri [ctb], Jim Hester [ctb], Anthony Damico [ctb], Sebastian Freundt [ctb], David Simons [ctb], Elliott Sales de Andrade [ctb], Cole Miller [ctb], Jens Peder Meldgaard [ctb], Vaclav Tlapak [ctb], Kevin Ushey [ctb], Dirk Eddelbuettel [ctb], Benjamin Schwendinger [ctb], Tony Fischetti [ctb], Ofek Shilon [ctb], Vadim Khotilovich [ctb], Hadley Wickham [ctb], Bennet Becker [ctb], Kyle Haynes [ctb], Boniface Christian Kamgang [ctb], Olivier Delmarcell [ctb], Josh O'Brien [ctb], Dereck de Mezquita [ctb], Michael Czekanski [ctb]",
      "Maintainer": "Tyson Barrett <t.barrett88@gmail.com>",
      "Repository": "CRAN"
    },
    "dbplyr": {
      "Package": "dbplyr",
      "Version": "2.4.0",
      "Source": "Repository",
      "Type": "Package",
      "Title": "A 'dplyr' Back End for Databases",
      "Authors@R": "c( person(\"Hadley\", \"Wickham\", , \"hadley@rstudio.com\", role = c(\"aut\", \"cre\")), person(\"Maximilian\", \"Girlich\", role = \"aut\"), person(\"Edgar\", \"Ruiz\", role = \"aut\"), person(\"RStudio\", role = c(\"cph\", \"fnd\")) )",
      "Description": "A 'dplyr' back end for databases that allows you to work with remote database tables as if they are in-memory data frames.  Basic features works with any database that has a 'DBI' back end; more advanced features require 'SQL' translation to be provided by the package author.",
      "License": "MIT + file LICENSE",
      "URL": "https://dbplyr.tidyverse.org/, https://github.com/tidyverse/dbplyr",
      "BugReports": "https://github.com/tidyverse/dbplyr/issues",
      "Depends": [
        "R (>= 3.6)"
      ],
      "Imports": [
        "blob (>= 1.2.0)",
        "cli (>= 3.6.1)",
        "DBI (>= 1.1.3)",
        "dplyr (>= 1.1.2)",
        "glue (>= 1.6.2)",
        "lifecycle (>= 1.0.3)",
        "magrittr",
        "methods",
        "pillar (>= 1.9.0)",
        "purrr (>= 1.0.1)",
        "R6 (>= 2.2.2)",
        "rlang (>= 1.1.1)",
        "tibble (>= 3.2.1)",
        "tidyr (>= 1.3.0)",
        "tidyselect (>= 1.2.0)",
        "utils",
        "vctrs (>= 0.6.3)",
        "withr (>= 2.5.0)"
      ],
      "Suggests": [
        "bit64",
        "covr",
        "knitr",
        "Lahman",
        "nycflights13",
        "odbc",
        "RMariaDB (>= 1.2.2)",
        "rmarkdown",
        "RPostgres (>= 1.4.5)",
        "RPostgreSQL",
        "RSQLite (>= 2.3.1)",
        "testthat (>= 3.1.10)"
      ],
      "VignetteBuilder": "knitr",
      "Config/Needs/website": "tidyverse/tidytemplate",
      "Config/testthat/edition": "3",
      "Encoding": "UTF-8",
      "Language": "en-gb",
      "RoxygenNote": "7.2.3",
      "Collate": "'db-sql.R' 'utils-check.R' 'import-standalone-types-check.R' 'import-standalone-obj-type.R' 'utils.R' 'sql.R' 'escape.R' 'translate-sql-cut.R' 'translate-sql-quantile.R' 'translate-sql-string.R' 'translate-sql-paste.R' 'translate-sql-helpers.R' 'translate-sql-window.R' 'translate-sql-conditional.R' 'backend-.R' 'backend-access.R' 'backend-hana.R' 'backend-hive.R' 'backend-impala.R' 'verb-copy-to.R' 'backend-mssql.R' 'backend-mysql.R' 'backend-odbc.R' 'backend-oracle.R' 'backend-postgres.R' 'backend-postgres-old.R' 'backend-redshift.R' 'backend-snowflake.R' 'backend-spark-sql.R' 'backend-sqlite.R' 'backend-teradata.R' 'build-sql.R' 'data-cache.R' 'data-lahman.R' 'data-nycflights13.R' 'db-escape.R' 'db-io.R' 'db.R' 'dbplyr.R' 'explain.R' 'ident.R' 'join-by-compat.R' 'join-cols-compat.R' 'lazy-join-query.R' 'lazy-ops.R' 'lazy-query.R' 'lazy-select-query.R' 'lazy-set-op-query.R' 'memdb.R' 'optimise-utils.R' 'pillar.R' 'progress.R' 'sql-build.R' 'query-join.R' 'query-select.R' 'query-semi-join.R' 'query-set-op.R' 'query.R' 'reexport.R' 'remote.R' 'rows.R' 'schema.R' 'simulate.R' 'sql-clause.R' 'sql-expr.R' 'src-sql.R' 'src_dbi.R' 'table-ident.R' 'tbl-lazy.R' 'tbl-sql.R' 'test-frame.R' 'testthat.R' 'tidyeval-across.R' 'tidyeval.R' 'translate-sql.R' 'utils-format.R' 'verb-arrange.R' 'verb-compute.R' 'verb-count.R' 'verb-distinct.R' 'verb-do-query.R' 'verb-do.R' 'verb-expand.R' 'verb-fill.R' 'verb-filter.R' 'verb-group_by.R' 'verb-head.R' 'verb-joins.R' 'verb-mutate.R' 'verb-pivot-longer.R' 'verb-pivot-wider.R' 'verb-pull.R' 'verb-select.R' 'verb-set-ops.R' 'verb-slice.R' 'verb-summarise.R' 'verb-uncount.R' 'verb-window.R' 'zzz.R'",
      "NeedsCompilation": "no",
      "Author": "Hadley Wickham [aut, cre], Maximilian Girlich [aut], Edgar Ruiz [aut], RStudio [cph, fnd]",
      "Maintainer": "Hadley Wickham <hadley@rstudio.com>",
      "Repository": "CRAN"
    },
    "desc": {
      "Package": "desc",
      "Version": "1.4.3",
      "Source": "Repository",
      "Title": "Manipulate DESCRIPTION Files",
      "Authors@R": "c( person(\"Gábor\", \"Csárdi\", , \"csardi.gabor@gmail.com\", role = c(\"aut\", \"cre\")), person(\"Kirill\", \"Müller\", role = \"aut\"), person(\"Jim\", \"Hester\", , \"james.f.hester@gmail.com\", role = \"aut\"), person(\"Maëlle\", \"Salmon\", role = \"ctb\", comment = c(ORCID = \"0000-0002-2815-0399\")), person(\"Posit Software, PBC\", role = c(\"cph\", \"fnd\")) )",
      "Maintainer": "Gábor Csárdi <csardi.gabor@gmail.com>",
      "Description": "Tools to read, write, create, and manipulate DESCRIPTION files.  It is intended for packages that create or manipulate other packages.",
      "License": "MIT + file LICENSE",
      "URL": "https://desc.r-lib.org/, https://github.com/r-lib/desc",
      "BugReports": "https://github.com/r-lib/desc/issues",
      "Depends": [
        "R (>= 3.4)"
      ],
      "Imports": [
        "cli",
        "R6",
        "utils"
      ],
      "Suggests": [
        "callr",
        "covr",
        "gh",
        "spelling",
        "testthat",
        "whoami",
        "withr"
      ],
      "Config/Needs/website": "tidyverse/tidytemplate",
      "Config/testthat/edition": "3",
      "Encoding": "UTF-8",
      "Language": "en-US",
      "RoxygenNote": "7.2.3",
      "Collate": "'assertions.R' 'authors-at-r.R' 'built.R' 'classes.R' 'collate.R' 'constants.R' 'deps.R' 'desc-package.R' 'description.R' 'encoding.R' 'find-package-root.R' 'latex.R' 'non-oo-api.R' 'package-archives.R' 'read.R' 'remotes.R' 'str.R' 'syntax_checks.R' 'urls.R' 'utils.R' 'validate.R' 'version.R'",
      "NeedsCompilation": "no",
      "Author": "Gábor Csárdi [aut, cre], Kirill Müller [aut], Jim Hester [aut], Maëlle Salmon [ctb] (<https://orcid.org/0000-0002-2815-0399>), Posit Software, PBC [cph, fnd]",
      "Repository": "CRAN"
    },
    "devtools": {
      "Package": "devtools",
      "Version": "2.4.5",
      "Source": "Repository",
      "Title": "Tools to Make Developing R Packages Easier",
      "Authors@R": "c( person(\"Hadley\", \"Wickham\", role = \"aut\"), person(\"Jim\", \"Hester\", role = \"aut\"), person(\"Winston\", \"Chang\", role = \"aut\"), person(\"Jennifer\", \"Bryan\", , \"jenny@rstudio.com\", role = c(\"aut\", \"cre\"), comment = c(ORCID = \"0000-0002-6983-2759\")), person(\"RStudio\", role = c(\"cph\", \"fnd\")) )",
      "Description": "Collection of package development tools.",
      "License": "MIT + file LICENSE",
      "URL": "https://devtools.r-lib.org/, https://github.com/r-lib/devtools",
      "BugReports": "https://github.com/r-lib/devtools/issues",
      "Depends": [
        "R (>= 3.0.2)",
        "usethis (>= 2.1.6)"
      ],
      "Imports": [
        "cli (>= 3.3.0)",
        "desc (>= 1.4.1)",
        "ellipsis (>= 0.3.2)",
        "fs (>= 1.5.2)",
        "lifecycle (>= 1.0.1)",
        "memoise (>= 2.0.1)",
        "miniUI (>= 0.1.1.1)",
        "pkgbuild (>= 1.3.1)",
        "pkgdown (>= 2.0.6)",
        "pkgload (>= 1.3.0)",
        "profvis (>= 0.3.7)",
        "rcmdcheck (>= 1.4.0)",
        "remotes (>= 2.4.2)",
        "rlang (>= 1.0.4)",
        "roxygen2 (>= 7.2.1)",
        "rversions (>= 2.1.1)",
        "sessioninfo (>= 1.2.2)",
        "stats",
        "testthat (>= 3.1.5)",
        "tools",
        "urlchecker (>= 1.0.1)",
        "utils",
        "withr (>= 2.5.0)"
      ],
      "Suggests": [
        "BiocManager (>= 1.30.18)",
        "callr (>= 3.7.1)",
        "covr (>= 3.5.1)",
        "curl (>= 4.3.2)",
        "digest (>= 0.6.29)",
        "DT (>= 0.23)",
        "foghorn (>= 1.4.2)",
        "gh (>= 1.3.0)",
        "gmailr (>= 1.0.1)",
        "httr (>= 1.4.3)",
        "knitr (>= 1.39)",
        "lintr (>= 3.0.0)",
        "MASS",
        "mockery (>= 0.4.3)",
        "pingr (>= 2.0.1)",
        "rhub (>= 1.1.1)",
        "rmarkdown (>= 2.14)",
        "rstudioapi (>= 0.13)",
        "spelling (>= 2.2)"
      ],
      "VignetteBuilder": "knitr",
      "Config/Needs/website": "tidyverse/tidytemplate",
      "Encoding": "UTF-8",
      "Language": "en-US",
      "RoxygenNote": "7.2.1",
      "Config/testthat/edition": "3",
      "NeedsCompilation": "no",
      "Author": "Hadley Wickham [aut], Jim Hester [aut], Winston Chang [aut], Jennifer Bryan [aut, cre] (<https://orcid.org/0000-0002-6983-2759>), RStudio [cph, fnd]",
      "Maintainer": "Jennifer Bryan <jenny@rstudio.com>",
      "Repository": "CRAN"
    },
    "diffobj": {
      "Package": "diffobj",
      "Version": "0.3.5",
      "Source": "Repository",
      "Type": "Package",
      "Title": "Diffs for R Objects",
      "Description": "Generate a colorized diff of two R objects for an intuitive visualization of their differences.",
      "Authors@R": "c( person( \"Brodie\", \"Gaslam\", email=\"brodie.gaslam@yahoo.com\", role=c(\"aut\", \"cre\")), person( \"Michael B.\", \"Allen\", email=\"ioplex@gmail.com\", role=c(\"ctb\", \"cph\"), comment=\"Original C implementation of Myers Diff Algorithm\"))",
      "Depends": [
        "R (>= 3.1.0)"
      ],
      "License": "GPL-2 | GPL-3",
      "URL": "https://github.com/brodieG/diffobj",
      "BugReports": "https://github.com/brodieG/diffobj/issues",
      "RoxygenNote": "7.1.1",
      "VignetteBuilder": "knitr",
      "Encoding": "UTF-8",
      "Suggests": [
        "knitr",
        "rmarkdown"
      ],
      "Collate": "'capt.R' 'options.R' 'pager.R' 'check.R' 'finalizer.R' 'misc.R' 'html.R' 'styles.R' 's4.R' 'core.R' 'diff.R' 'get.R' 'guides.R' 'hunks.R' 'layout.R' 'myerssimple.R' 'rdiff.R' 'rds.R' 'set.R' 'subset.R' 'summmary.R' 'system.R' 'text.R' 'tochar.R' 'trim.R' 'word.R'",
      "Imports": [
        "crayon (>= 1.3.2)",
        "tools",
        "methods",
        "utils",
        "stats"
      ],
      "NeedsCompilation": "yes",
      "Author": "Brodie Gaslam [aut, cre], Michael B. Allen [ctb, cph] (Original C implementation of Myers Diff Algorithm)",
      "Maintainer": "Brodie Gaslam <brodie.gaslam@yahoo.com>",
      "Repository": "CRAN"
    },
    "digest": {
      "Package": "digest",
      "Version": "0.6.35",
      "Source": "Repository",
      "Author": "Dirk Eddelbuettel <edd@debian.org> with contributions by Antoine Lucas, Jarek Tuszynski, Henrik Bengtsson, Simon Urbanek, Mario Frasca, Bryan Lewis, Murray Stokely, Hannes Muehleisen, Duncan Murdoch, Jim Hester, Wush Wu, Qiang Kou, Thierry Onkelinx, Michel Lang, Viliam Simko, Kurt Hornik, Radford Neal, Kendon Bell, Matthew de Queljoe, Ion Suruceanu, Bill Denney, Dirk Schumacher, Winston Chang, Dean Attali, and Michael Chirico.",
      "Date": "2024-03-10",
      "Maintainer": "Dirk Eddelbuettel <edd@debian.org>",
      "Title": "Create Compact Hash Digests of R Objects",
      "Description": "Implementation of a function 'digest()' for the creation of hash digests of arbitrary R objects (using the 'md5', 'sha-1', 'sha-256', 'crc32', 'xxhash', 'murmurhash', 'spookyhash', 'blake3', 'crc32c', 'xxh3_64', and 'xxh3_128' algorithms) permitting easy comparison of R language objects, as well as functions such as'hmac()' to create hash-based message authentication code. Please note that this package is not meant to be deployed for cryptographic purposes for which more comprehensive (and widely tested) libraries such as 'OpenSSL' should be used.",
      "URL": "https://github.com/eddelbuettel/digest, https://dirk.eddelbuettel.com/code/digest.html",
      "BugReports": "https://github.com/eddelbuettel/digest/issues",
      "Depends": [
        "R (>= 3.3.0)"
      ],
      "Imports": [
        "utils"
      ],
      "License": "GPL (>= 2)",
      "Suggests": [
        "tinytest",
        "simplermarkdown"
      ],
      "VignetteBuilder": "simplermarkdown",
      "NeedsCompilation": "yes",
      "Repository": "CRAN"
    },
    "doParallel": {
      "Package": "doParallel",
      "Version": "1.0.17",
      "Source": "Repository",
      "Type": "Package",
      "Title": "Foreach Parallel Adaptor for the 'parallel' Package",
      "Authors@R": "c(person(\"Folashade\", \"Daniel\", role=\"cre\", email=\"fdaniel@microsoft.com\"), person(\"Microsoft\", \"Corporation\", role=c(\"aut\", \"cph\")), person(\"Steve\", \"Weston\", role=\"aut\"), person(\"Dan\", \"Tenenbaum\", role=\"ctb\"))",
      "Description": "Provides a parallel backend for the %dopar% function using the parallel package.",
      "Depends": [
        "R (>= 2.14.0)",
        "foreach (>= 1.2.0)",
        "iterators (>= 1.0.0)",
        "parallel",
        "utils"
      ],
      "Suggests": [
        "caret",
        "mlbench",
        "rpart",
        "RUnit"
      ],
      "Enhances": [
        "compiler"
      ],
      "License": "GPL-2",
      "URL": "https://github.com/RevolutionAnalytics/doparallel",
      "BugReports": "https://github.com/RevolutionAnalytics/doparallel/issues",
      "NeedsCompilation": "no",
      "Author": "Folashade Daniel [cre], Microsoft Corporation [aut, cph], Steve Weston [aut], Dan Tenenbaum [ctb]",
      "Maintainer": "Folashade Daniel <fdaniel@microsoft.com>",
      "Repository": "CRAN"
    },
    "doRNG": {
      "Package": "doRNG",
      "Version": "1.8.6.2",
      "Source": "Repository",
      "Type": "Package",
      "Title": "Generic Reproducible Parallel Backend for 'foreach' Loops",
      "Encoding": "UTF-8",
      "Authors@R": "person(\"Renaud\", \"Gaujoux\", email = \"renozao@protonmail.com\", role = c(\"aut\", \"cre\"))",
      "Description": "Provides functions to perform reproducible parallel foreach loops, using independent random streams as generated by L'Ecuyer's combined multiple-recursive generator [L'Ecuyer (1999), <DOI:10.1287/opre.47.1.159>]. It enables to easily convert standard '%dopar%' loops into fully reproducible loops, independently of the number of workers, the task scheduling strategy, or the chosen parallel environment and associated foreach backend.",
      "License": "GPL (>= 2)",
      "LazyLoad": "yes",
      "URL": "https://renozao.github.io/doRNG/",
      "BugReports": "https://github.com/renozao/doRNG/issues",
      "Depends": [
        "R (>= 3.0.0)",
        "foreach",
        "rngtools (>= 1.5)"
      ],
      "Imports": [
        "stats",
        "utils",
        "iterators"
      ],
      "Suggests": [
        "doParallel",
        "doMPI",
        "doRedis",
        "rbenchmark",
        "devtools",
        "knitr",
        "rbibutils (>= 1.3)",
        "testthat",
        "covr"
      ],
      "RoxygenNote": "7.2.3",
      "NeedsCompilation": "no",
      "Author": "Renaud Gaujoux [aut, cre]",
      "Maintainer": "Renaud Gaujoux <renozao@protonmail.com>",
      "Repository": "CRAN"
    },
    "downlit": {
      "Package": "downlit",
      "Version": "0.4.3",
      "Source": "Repository",
      "Title": "Syntax Highlighting and Automatic Linking",
      "Authors@R": "c( person(\"Hadley\", \"Wickham\", , \"hadley@posit.co\", role = c(\"aut\", \"cre\")), person(\"RStudio\", role = c(\"cph\", \"fnd\")) )",
      "Description": "Syntax highlighting of R code, specifically designed for the needs of 'RMarkdown' packages like 'pkgdown', 'hugodown', and 'bookdown'. It includes linking of function calls to their documentation on the web, and automatic translation of ANSI escapes in output to the equivalent HTML.",
      "License": "MIT + file LICENSE",
      "URL": "https://downlit.r-lib.org/, https://github.com/r-lib/downlit",
      "BugReports": "https://github.com/r-lib/downlit/issues",
      "Depends": [
        "R (>= 3.4.0)"
      ],
      "Imports": [
        "brio",
        "desc",
        "digest",
        "evaluate",
        "fansi",
        "memoise",
        "rlang",
        "vctrs",
        "withr",
        "yaml"
      ],
      "Suggests": [
        "covr",
        "htmltools",
        "jsonlite",
        "MASS",
        "MassSpecWavelet",
        "pkgload",
        "rmarkdown",
        "testthat (>= 3.0.0)",
        "xml2"
      ],
      "Config/Needs/website": "tidyverse/tidytemplate",
      "Config/testthat/edition": "3",
      "Encoding": "UTF-8",
      "RoxygenNote": "7.2.3",
      "NeedsCompilation": "no",
      "Author": "Hadley Wickham [aut, cre], RStudio [cph, fnd]",
      "Maintainer": "Hadley Wickham <hadley@posit.co>",
      "Repository": "CRAN"
    },
    "dplyr": {
      "Package": "dplyr",
      "Version": "1.1.4",
      "Source": "Repository",
      "Type": "Package",
      "Title": "A Grammar of Data Manipulation",
      "Authors@R": "c( person(\"Hadley\", \"Wickham\", , \"hadley@posit.co\", role = c(\"aut\", \"cre\"), comment = c(ORCID = \"0000-0003-4757-117X\")), person(\"Romain\", \"François\", role = \"aut\", comment = c(ORCID = \"0000-0002-2444-4226\")), person(\"Lionel\", \"Henry\", role = \"aut\"), person(\"Kirill\", \"Müller\", role = \"aut\", comment = c(ORCID = \"0000-0002-1416-3412\")), person(\"Davis\", \"Vaughan\", , \"davis@posit.co\", role = \"aut\", comment = c(ORCID = \"0000-0003-4777-038X\")), person(\"Posit Software, PBC\", role = c(\"cph\", \"fnd\")) )",
      "Description": "A fast, consistent tool for working with data frame like objects, both in memory and out of memory.",
      "License": "MIT + file LICENSE",
      "URL": "https://dplyr.tidyverse.org, https://github.com/tidyverse/dplyr",
      "BugReports": "https://github.com/tidyverse/dplyr/issues",
      "Depends": [
        "R (>= 3.5.0)"
      ],
      "Imports": [
        "cli (>= 3.4.0)",
        "generics",
        "glue (>= 1.3.2)",
        "lifecycle (>= 1.0.3)",
        "magrittr (>= 1.5)",
        "methods",
        "pillar (>= 1.9.0)",
        "R6",
        "rlang (>= 1.1.0)",
        "tibble (>= 3.2.0)",
        "tidyselect (>= 1.2.0)",
        "utils",
        "vctrs (>= 0.6.4)"
      ],
      "Suggests": [
        "bench",
        "broom",
        "callr",
        "covr",
        "DBI",
        "dbplyr (>= 2.2.1)",
        "ggplot2",
        "knitr",
        "Lahman",
        "lobstr",
        "microbenchmark",
        "nycflights13",
        "purrr",
        "rmarkdown",
        "RMySQL",
        "RPostgreSQL",
        "RSQLite",
        "stringi (>= 1.7.6)",
        "testthat (>= 3.1.5)",
        "tidyr (>= 1.3.0)",
        "withr"
      ],
      "VignetteBuilder": "knitr",
      "Config/Needs/website": "tidyverse, shiny, pkgdown, tidyverse/tidytemplate",
      "Config/testthat/edition": "3",
      "Encoding": "UTF-8",
      "LazyData": "true",
      "RoxygenNote": "7.2.3",
      "NeedsCompilation": "yes",
      "Author": "Hadley Wickham [aut, cre] (<https://orcid.org/0000-0003-4757-117X>), Romain François [aut] (<https://orcid.org/0000-0002-2444-4226>), Lionel Henry [aut], Kirill Müller [aut] (<https://orcid.org/0000-0002-1416-3412>), Davis Vaughan [aut] (<https://orcid.org/0000-0003-4777-038X>), Posit Software, PBC [cph, fnd]",
      "Maintainer": "Hadley Wickham <hadley@posit.co>",
      "Repository": "CRAN"
    },
    "dtplyr": {
      "Package": "dtplyr",
      "Version": "1.3.1",
      "Source": "Repository",
      "Title": "Data Table Back-End for 'dplyr'",
      "Authors@R": "c( person(\"Hadley\", \"Wickham\", , \"hadley@posit.co\", role = c(\"cre\", \"aut\")), person(\"Maximilian\", \"Girlich\", role = \"aut\"), person(\"Mark\", \"Fairbanks\", role = \"aut\"), person(\"Ryan\", \"Dickerson\", role = \"aut\"), person(\"Posit Software, PBC\", role = c(\"cph\", \"fnd\")) )",
      "Description": "Provides a data.table backend for 'dplyr'. The goal of 'dtplyr' is to allow you to write 'dplyr' code that is automatically translated to the equivalent, but usually much faster, data.table code.",
      "License": "MIT + file LICENSE",
      "URL": "https://dtplyr.tidyverse.org, https://github.com/tidyverse/dtplyr",
      "BugReports": "https://github.com/tidyverse/dtplyr/issues",
      "Depends": [
        "R (>= 3.3)"
      ],
      "Imports": [
        "cli (>= 3.4.0)",
        "data.table (>= 1.13.0)",
        "dplyr (>= 1.1.0)",
        "glue",
        "lifecycle",
        "rlang (>= 1.0.4)",
        "tibble",
        "tidyselect (>= 1.2.0)",
        "vctrs (>= 0.4.1)"
      ],
      "Suggests": [
        "bench",
        "covr",
        "knitr",
        "rmarkdown",
        "testthat (>= 3.1.2)",
        "tidyr (>= 1.1.0)",
        "waldo (>= 0.3.1)"
      ],
      "VignetteBuilder": "knitr",
      "Config/Needs/website": "tidyverse/tidytemplate",
      "Config/testthat/edition": "3",
      "Encoding": "UTF-8",
      "RoxygenNote": "7.2.3",
      "NeedsCompilation": "no",
      "Author": "Hadley Wickham [cre, aut], Maximilian Girlich [aut], Mark Fairbanks [aut], Ryan Dickerson [aut], Posit Software, PBC [cph, fnd]",
      "Maintainer": "Hadley Wickham <hadley@posit.co>",
      "Repository": "CRAN"
    },
    "ellipsis": {
      "Package": "ellipsis",
      "Version": "0.3.2",
      "Source": "Repository",
      "Title": "Tools for Working with ...",
      "Description": "The ellipsis is a powerful tool for extending functions. Unfortunately  this power comes at a cost: misspelled arguments will be silently ignored.  The ellipsis package provides a collection of functions to catch problems and alert the user.",
      "Authors@R": "c( person(\"Hadley\", \"Wickham\", , \"hadley@rstudio.com\", role = c(\"aut\", \"cre\")), person(\"RStudio\", role = \"cph\") )",
      "License": "MIT + file LICENSE",
      "Encoding": "UTF-8",
      "RoxygenNote": "7.1.1",
      "URL": "https://ellipsis.r-lib.org, https://github.com/r-lib/ellipsis",
      "BugReports": "https://github.com/r-lib/ellipsis/issues",
      "Depends": [
        "R (>= 3.2)"
      ],
      "Imports": [
        "rlang (>= 0.3.0)"
      ],
      "Suggests": [
        "covr",
        "testthat"
      ],
      "NeedsCompilation": "yes",
      "Author": "Hadley Wickham [aut, cre], RStudio [cph]",
      "Maintainer": "Hadley Wickham <hadley@rstudio.com>",
      "Repository": "CRAN"
    },
    "evaluate": {
      "Package": "evaluate",
      "Version": "0.23",
      "Source": "Repository",
      "Type": "Package",
      "Title": "Parsing and Evaluation Tools that Provide More Details than the Default",
      "Authors@R": "c( person(\"Hadley\", \"Wickham\", role = \"aut\"), person(\"Yihui\", \"Xie\", role = c(\"aut\", \"cre\"), email = \"xie@yihui.name\", comment = c(ORCID = \"0000-0003-0645-5666\")), person(\"Michael\", \"Lawrence\", role = \"ctb\"), person(\"Thomas\", \"Kluyver\", role = \"ctb\"), person(\"Jeroen\", \"Ooms\", role = \"ctb\"), person(\"Barret\", \"Schloerke\", role = \"ctb\"), person(\"Adam\", \"Ryczkowski\", role = \"ctb\"), person(\"Hiroaki\", \"Yutani\", role = \"ctb\"), person(\"Michel\", \"Lang\", role = \"ctb\"), person(\"Karolis\", \"Koncevičius\", role = \"ctb\"), person(given = \"Posit Software, PBC\", role = c(\"cph\", \"fnd\")) )",
      "Description": "Parsing and evaluation tools that make it easy to recreate the command line behaviour of R.",
      "License": "MIT + file LICENSE",
      "URL": "https://github.com/r-lib/evaluate",
      "BugReports": "https://github.com/r-lib/evaluate/issues",
      "Depends": [
        "R (>= 3.0.2)"
      ],
      "Imports": [
        "methods"
      ],
      "Suggests": [
        "covr",
        "ggplot2",
        "lattice",
        "rlang",
        "testthat (>= 3.0.0)",
        "withr"
      ],
      "RoxygenNote": "7.2.3",
      "Encoding": "UTF-8",
      "Config/testthat/edition": "3",
      "NeedsCompilation": "no",
      "Author": "Hadley Wickham [aut], Yihui Xie [aut, cre] (<https://orcid.org/0000-0003-0645-5666>), Michael Lawrence [ctb], Thomas Kluyver [ctb], Jeroen Ooms [ctb], Barret Schloerke [ctb], Adam Ryczkowski [ctb], Hiroaki Yutani [ctb], Michel Lang [ctb], Karolis Koncevičius [ctb], Posit Software, PBC [cph, fnd]",
      "Maintainer": "Yihui Xie <xie@yihui.name>",
      "Repository": "CRAN"
    },
    "expm": {
      "Package": "expm",
      "Version": "1.0-0",
      "Source": "Repository",
      "Type": "Package",
      "Title": "Matrix Exponential, Log, 'etc'",
      "Date": "2024-08-19",
      "Authors@R": "c(person(\"Martin\", \"Maechler\", role=c(\"aut\",\"cre\"), email=\"maechler@stat.math.ethz.ch\", comment = c(ORCID = \"0000-0002-8685-9910\")) , person(\"Christophe\",\"Dutang\", role = \"aut\", comment = c(ORCID = \"0000-0001-6732-1501\")) , person(\"Vincent\",   \"Goulet\", role = \"aut\", comment = c(ORCID = \"0000-0002-9315-5719\")) , person(\"Douglas\",   \"Bates\",      role = \"ctb\", comment = \"cosmetic clean up, in svn r42\") , person(\"David\",     \"Firth\",      role = \"ctb\", comment = \"expm(method= \\\"PadeO\\\" and \\\"TaylorO\\\")\") , person(\"Marina\",    \"Shapira\",    role = \"ctb\", comment = \"expm(method= \\\"PadeO\\\" and \\\"TaylorO\\\")\") , person(\"Michael\",   \"Stadelmann\", role = \"ctb\", comment = \"\\\"Higham08*\\\" methods, see ?expm.Higham08...\") )",
      "Contact": "expm-developers@lists.R-forge.R-project.org",
      "Description": "Computation of the matrix exponential, logarithm, sqrt, and related quantities, using traditional and modern methods.",
      "Depends": [
        "Matrix"
      ],
      "Imports": [
        "methods"
      ],
      "Suggests": [
        "RColorBrewer",
        "sfsmisc",
        "Rmpfr"
      ],
      "BuildResaveData": "no",
      "License": "GPL (>= 2)",
      "URL": "https://R-Forge.R-project.org/projects/expm/",
      "BugReports": "https://R-forge.R-project.org/tracker/?atid=472&group_id=107",
      "Encoding": "UTF-8",
      "NeedsCompilation": "yes",
      "Author": "Martin Maechler [aut, cre] (<https://orcid.org/0000-0002-8685-9910>), Christophe Dutang [aut] (<https://orcid.org/0000-0001-6732-1501>), Vincent Goulet [aut] (<https://orcid.org/0000-0002-9315-5719>), Douglas Bates [ctb] (cosmetic clean up, in svn r42), David Firth [ctb] (expm(method= \"PadeO\" and \"TaylorO\")), Marina Shapira [ctb] (expm(method= \"PadeO\" and \"TaylorO\")), Michael Stadelmann [ctb] (\"Higham08*\" methods, see ?expm.Higham08...)",
      "Maintainer": "Martin Maechler <maechler@stat.math.ethz.ch>",
      "Repository": "CRAN"
    },
    "fansi": {
      "Package": "fansi",
      "Version": "1.0.6",
      "Source": "Repository",
      "Title": "ANSI Control Sequence Aware String Functions",
      "Description": "Counterparts to R string manipulation functions that account for the effects of ANSI text formatting control sequences.",
      "Authors@R": "c( person(\"Brodie\", \"Gaslam\", email=\"brodie.gaslam@yahoo.com\", role=c(\"aut\", \"cre\")), person(\"Elliott\", \"Sales De Andrade\", role=\"ctb\"), person(family=\"R Core Team\", email=\"R-core@r-project.org\", role=\"cph\", comment=\"UTF8 byte length calcs from src/util.c\" ))",
      "Depends": [
        "R (>= 3.1.0)"
      ],
      "License": "GPL-2 | GPL-3",
      "URL": "https://github.com/brodieG/fansi",
      "BugReports": "https://github.com/brodieG/fansi/issues",
      "VignetteBuilder": "knitr",
      "Suggests": [
        "unitizer",
        "knitr",
        "rmarkdown"
      ],
      "Imports": [
        "grDevices",
        "utils"
      ],
      "RoxygenNote": "7.2.3",
      "Encoding": "UTF-8",
      "Collate": "'constants.R' 'fansi-package.R' 'internal.R' 'load.R' 'misc.R' 'nchar.R' 'strwrap.R' 'strtrim.R' 'strsplit.R' 'substr2.R' 'trimws.R' 'tohtml.R' 'unhandled.R' 'normalize.R' 'sgr.R'",
      "NeedsCompilation": "yes",
      "Author": "Brodie Gaslam [aut, cre], Elliott Sales De Andrade [ctb], R Core Team [cph] (UTF8 byte length calcs from src/util.c)",
      "Maintainer": "Brodie Gaslam <brodie.gaslam@yahoo.com>",
      "Repository": "CRAN"
    },
    "farver": {
      "Package": "farver",
      "Version": "2.1.1",
      "Source": "Repository",
      "Type": "Package",
      "Title": "High Performance Colour Space Manipulation",
      "Authors@R": "c( person(\"Thomas Lin\", \"Pedersen\", , \"thomasp85@gmail.com\", role = c(\"cre\", \"aut\"), comment = c(ORCID = \"0000-0002-5147-4711\")), person(\"Berendea\", \"Nicolae\", role = \"aut\", comment = \"Author of the ColorSpace C++ library\"), person(\"Romain\", \"François\", , \"romain@purrple.cat\", role = \"aut\", comment = c(ORCID = \"0000-0002-2444-4226\")) )",
      "Maintainer": "Thomas Lin Pedersen <thomasp85@gmail.com>",
      "Description": "The encoding of colour can be handled in many different ways, using different colour spaces. As different colour spaces have different uses, efficient conversion between these representations are important. The 'farver' package provides a set of functions that gives access to very fast colour space conversion and comparisons implemented in C++, and offers speed improvements over the 'convertColor' function in the 'grDevices' package.",
      "License": "MIT + file LICENSE",
      "URL": "https://farver.data-imaginist.com, https://github.com/thomasp85/farver",
      "BugReports": "https://github.com/thomasp85/farver/issues",
      "Suggests": [
        "covr",
        "testthat (>= 3.0.0)"
      ],
      "Encoding": "UTF-8",
      "RoxygenNote": "7.2.0",
      "SystemRequirements": "C++11",
      "Config/testthat/edition": "3",
      "NeedsCompilation": "yes",
      "Author": "Thomas Lin Pedersen [cre, aut] (<https://orcid.org/0000-0002-5147-4711>), Berendea Nicolae [aut] (Author of the ColorSpace C++ library), Romain François [aut] (<https://orcid.org/0000-0002-2444-4226>)",
      "Repository": "CRAN"
    },
    "fastmap": {
      "Package": "fastmap",
      "Version": "1.1.1",
      "Source": "Repository",
      "Title": "Fast Data Structures",
      "Authors@R": "c( person(\"Winston\", \"Chang\", email = \"winston@rstudio.com\", role = c(\"aut\", \"cre\")), person(given = \"RStudio\", role = c(\"cph\", \"fnd\")), person(given = \"Tessil\", role = \"cph\", comment = \"hopscotch_map library\") )",
      "Description": "Fast implementation of data structures, including a key-value store, stack, and queue. Environments are commonly used as key-value stores in R, but every time a new key is used, it is added to R's global symbol table, causing a small amount of memory leakage. This can be problematic in cases where many different keys are used. Fastmap avoids this memory leak issue by implementing the map using data structures in C++.",
      "License": "MIT + file LICENSE",
      "Encoding": "UTF-8",
      "RoxygenNote": "7.2.3",
      "Suggests": [
        "testthat (>= 2.1.1)"
      ],
      "URL": "https://r-lib.github.io/fastmap/, https://github.com/r-lib/fastmap",
      "BugReports": "https://github.com/r-lib/fastmap/issues",
      "NeedsCompilation": "yes",
      "Author": "Winston Chang [aut, cre], RStudio [cph, fnd], Tessil [cph] (hopscotch_map library)",
      "Maintainer": "Winston Chang <winston@rstudio.com>",
      "Repository": "CRAN"
    },
    "flare": {
      "Package": "flare",
      "Version": "1.7.0.2",
      "Source": "Repository",
      "Type": "Package",
      "Title": "Family of Lasso Regression",
      "Date": "2020-11-28",
      "Authors@R": "c(person(given = \"Xingguo\", family = \"Li\", role = c(\"aut\", \"cre\"), email = \"xingguo.leo@gmail.com\"), person(given = \"Tuo\", family = \"Zhao\", role = \"aut\"), person(given = \"Lie\", family = \"Wang\", role = \"aut\"), person(given = \"Xiaoming\", family = \"Yuan\", role = \"aut\"), person(given = \"Han\", family = \"Liu\", role = \"aut\"))",
      "Depends": [
        "R (>= 2.15.0)",
        "lattice",
        "MASS",
        "Matrix",
        "igraph"
      ],
      "Imports": [
        "methods"
      ],
      "Description": "Provide the implementation of a family of Lasso variants including Dantzig Selector, LAD Lasso, SQRT Lasso, Lq Lasso for estimating high dimensional sparse linear model. We adopt the alternating direction method of multipliers and convert the original optimization problem into a sequential L1 penalized least square minimization problem, which can be efficiently solved by linearization algorithm. A multi-stage screening approach is adopted for further acceleration. Besides the sparse linear model estimation, we also provide the extension of these Lasso variants to sparse Gaussian graphical model estimation including TIGER and CLIME using either L1 or adaptive penalty. Missing values can be tolerated for Dantzig selector and CLIME. The computation is memory-optimized using the sparse matrix output. For more information, please refer to <https://www.jmlr.org/papers/volume16/li15a/li15a.pdf>.",
      "License": "GPL-2",
      "Repository": "CRAN",
      "NeedsCompilation": "yes",
      "Author": "Xingguo Li [aut, cre], Tuo Zhao [aut], Lie Wang [aut], Xiaoming Yuan [aut], Han Liu [aut]",
      "Maintainer": "Xingguo Li <xingguo.leo@gmail.com>"
    },
    "fontawesome": {
      "Package": "fontawesome",
      "Version": "0.5.2",
      "Source": "Repository",
      "Type": "Package",
      "Title": "Easily Work with 'Font Awesome' Icons",
      "Description": "Easily and flexibly insert 'Font Awesome' icons into 'R Markdown' documents and 'Shiny' apps. These icons can be inserted into HTML content through inline 'SVG' tags or 'i' tags. There is also a utility function for exporting 'Font Awesome' icons as 'PNG' images for those situations where raster graphics are needed.",
      "Authors@R": "c( person(\"Richard\", \"Iannone\", , \"rich@posit.co\", c(\"aut\", \"cre\"), comment = c(ORCID = \"0000-0003-3925-190X\")), person(\"Christophe\", \"Dervieux\", , \"cderv@posit.co\", role = \"ctb\", comment = c(ORCID = \"0000-0003-4474-2498\")), person(\"Winston\", \"Chang\", , \"winston@posit.co\", role = \"ctb\"), person(\"Dave\", \"Gandy\", role = c(\"ctb\", \"cph\"), comment = \"Font-Awesome font\"), person(\"Posit Software, PBC\", role = c(\"cph\", \"fnd\")) )",
      "License": "MIT + file LICENSE",
      "URL": "https://github.com/rstudio/fontawesome, https://rstudio.github.io/fontawesome/",
      "BugReports": "https://github.com/rstudio/fontawesome/issues",
      "Encoding": "UTF-8",
      "ByteCompile": "true",
      "RoxygenNote": "7.2.3",
      "Depends": [
        "R (>= 3.3.0)"
      ],
      "Imports": [
        "rlang (>= 1.0.6)",
        "htmltools (>= 0.5.1.1)"
      ],
      "Suggests": [
        "covr",
        "dplyr (>= 1.0.8)",
        "knitr (>= 1.31)",
        "testthat (>= 3.0.0)",
        "rsvg"
      ],
      "Config/testthat/edition": "3",
      "NeedsCompilation": "no",
      "Author": "Richard Iannone [aut, cre] (<https://orcid.org/0000-0003-3925-190X>), Christophe Dervieux [ctb] (<https://orcid.org/0000-0003-4474-2498>), Winston Chang [ctb], Dave Gandy [ctb, cph] (Font-Awesome font), Posit Software, PBC [cph, fnd]",
      "Maintainer": "Richard Iannone <rich@posit.co>",
      "Repository": "CRAN"
    },
    "forcats": {
      "Package": "forcats",
      "Version": "1.0.0",
      "Source": "Repository",
      "Title": "Tools for Working with Categorical Variables (Factors)",
      "Authors@R": "c( person(\"Hadley\", \"Wickham\", , \"hadley@rstudio.com\", role = c(\"aut\", \"cre\")), person(\"RStudio\", role = c(\"cph\", \"fnd\")) )",
      "Description": "Helpers for reordering factor levels (including moving specified levels to front, ordering by first appearance, reversing, and randomly shuffling), and tools for modifying factor levels (including collapsing rare levels into other, 'anonymising', and manually 'recoding').",
      "License": "MIT + file LICENSE",
      "URL": "https://forcats.tidyverse.org/, https://github.com/tidyverse/forcats",
      "BugReports": "https://github.com/tidyverse/forcats/issues",
      "Depends": [
        "R (>= 3.4)"
      ],
      "Imports": [
        "cli (>= 3.4.0)",
        "glue",
        "lifecycle",
        "magrittr",
        "rlang (>= 1.0.0)",
        "tibble"
      ],
      "Suggests": [
        "covr",
        "dplyr",
        "ggplot2",
        "knitr",
        "readr",
        "rmarkdown",
        "testthat (>= 3.0.0)",
        "withr"
      ],
      "VignetteBuilder": "knitr",
      "Config/Needs/website": "tidyverse/tidytemplate",
      "Config/testthat/edition": "3",
      "Encoding": "UTF-8",
      "LazyData": "true",
      "RoxygenNote": "7.2.3",
      "NeedsCompilation": "no",
      "Author": "Hadley Wickham [aut, cre], RStudio [cph, fnd]",
      "Maintainer": "Hadley Wickham <hadley@rstudio.com>",
      "Repository": "CRAN"
    },
    "foreach": {
      "Package": "foreach",
      "Version": "1.5.2",
      "Source": "Repository",
      "Type": "Package",
      "Title": "Provides Foreach Looping Construct",
      "Authors@R": "c(person(\"Folashade\", \"Daniel\", role=\"cre\", email=\"fdaniel@microsoft.com\"), person(\"Hong\", \"Ooi\", role=\"ctb\"), person(\"Rich\", \"Calaway\", role=\"ctb\"), person(\"Microsoft\", role=c(\"aut\", \"cph\")), person(\"Steve\", \"Weston\", role=\"aut\"))",
      "Description": "Support for the foreach looping construct.  Foreach is an idiom that allows for iterating over elements in a collection, without the use of an explicit loop counter.  This package in particular is intended to be used for its return value, rather than for its side effects.  In that sense, it is similar to the standard lapply function, but doesn't require the evaluation of a function.  Using foreach without side effects also facilitates executing the loop in parallel.",
      "License": "Apache License (== 2.0)",
      "URL": "https://github.com/RevolutionAnalytics/foreach",
      "BugReports": "https://github.com/RevolutionAnalytics/foreach/issues",
      "Depends": [
        "R (>= 2.5.0)"
      ],
      "Imports": [
        "codetools",
        "utils",
        "iterators"
      ],
      "Suggests": [
        "randomForest",
        "doMC",
        "doParallel",
        "testthat",
        "knitr",
        "rmarkdown"
      ],
      "VignetteBuilder": "knitr",
      "RoxygenNote": "7.1.1",
      "Collate": "'callCombine.R' 'foreach.R' 'do.R' 'foreach-ext.R' 'foreach-pkg.R' 'getDoPar.R' 'getDoSeq.R' 'getsyms.R' 'iter.R' 'nextElem.R' 'onLoad.R' 'setDoPar.R' 'setDoSeq.R' 'times.R' 'utils.R'",
      "NeedsCompilation": "no",
      "Author": "Folashade Daniel [cre], Hong Ooi [ctb], Rich Calaway [ctb], Microsoft [aut, cph], Steve Weston [aut]",
      "Maintainer": "Folashade Daniel <fdaniel@microsoft.com>",
      "Repository": "CRAN"
    },
    "fs": {
      "Package": "fs",
      "Version": "1.6.3",
      "Source": "Repository",
      "Title": "Cross-Platform File System Operations Based on 'libuv'",
      "Authors@R": "c( person(\"Jim\", \"Hester\", role = \"aut\"), person(\"Hadley\", \"Wickham\", , \"hadley@rstudio.com\", role = \"aut\"), person(\"Gábor\", \"Csárdi\", , \"csardi.gabor@gmail.com\", role = c(\"aut\", \"cre\")), person(\"libuv project contributors\", role = \"cph\", comment = \"libuv library\"), person(\"Joyent, Inc. and other Node contributors\", role = \"cph\", comment = \"libuv library\"), person(\"RStudio\", role = c(\"cph\", \"fnd\")) )",
      "Description": "A cross-platform interface to file system operations, built on top of the 'libuv' C library.",
      "License": "MIT + file LICENSE",
      "URL": "https://fs.r-lib.org, https://github.com/r-lib/fs",
      "BugReports": "https://github.com/r-lib/fs/issues",
      "Depends": [
        "R (>= 3.4)"
      ],
      "Imports": [
        "methods"
      ],
      "Suggests": [
        "covr",
        "crayon",
        "knitr",
        "pillar (>= 1.0.0)",
        "rmarkdown",
        "spelling",
        "testthat (>= 3.0.0)",
        "tibble (>= 1.1.0)",
        "vctrs (>= 0.3.0)",
        "withr"
      ],
      "VignetteBuilder": "knitr",
      "ByteCompile": "true",
      "Copyright": "file COPYRIGHTS",
      "Encoding": "UTF-8",
      "Language": "en-US",
      "RoxygenNote": "7.2.3",
      "SystemRequirements": "GNU make",
      "Config/testthat/edition": "3",
      "Config/Needs/website": "tidyverse/tidytemplate",
      "NeedsCompilation": "yes",
      "Author": "Jim Hester [aut], Hadley Wickham [aut], Gábor Csárdi [aut, cre], libuv project contributors [cph] (libuv library), Joyent, Inc. and other Node contributors [cph] (libuv library), RStudio [cph, fnd]",
      "Maintainer": "Gábor Csárdi <csardi.gabor@gmail.com>",
      "Repository": "CRAN"
    },
    "gargle": {
      "Package": "gargle",
      "Version": "1.5.2",
      "Source": "Repository",
      "Title": "Utilities for Working with Google APIs",
      "Authors@R": "c( person(\"Jennifer\", \"Bryan\", , \"jenny@posit.co\", role = c(\"aut\", \"cre\"), comment = c(ORCID = \"0000-0002-6983-2759\")), person(\"Craig\", \"Citro\", , \"craigcitro@google.com\", role = \"aut\"), person(\"Hadley\", \"Wickham\", , \"hadley@posit.co\", role = \"aut\", comment = c(ORCID = \"0000-0003-4757-117X\")), person(\"Google Inc\", role = \"cph\"), person(\"Posit Software, PBC\", role = c(\"cph\", \"fnd\")) )",
      "Description": "Provides utilities for working with Google APIs <https://developers.google.com/apis-explorer>.  This includes functions and classes for handling common credential types and for preparing, executing, and processing HTTP requests.",
      "License": "MIT + file LICENSE",
      "URL": "https://gargle.r-lib.org, https://github.com/r-lib/gargle",
      "BugReports": "https://github.com/r-lib/gargle/issues",
      "Depends": [
        "R (>= 3.6)"
      ],
      "Imports": [
        "cli (>= 3.0.1)",
        "fs (>= 1.3.1)",
        "glue (>= 1.3.0)",
        "httr (>= 1.4.5)",
        "jsonlite",
        "lifecycle",
        "openssl",
        "rappdirs",
        "rlang (>= 1.1.0)",
        "stats",
        "utils",
        "withr"
      ],
      "Suggests": [
        "aws.ec2metadata",
        "aws.signature",
        "covr",
        "httpuv",
        "knitr",
        "rmarkdown",
        "sodium",
        "spelling",
        "testthat (>= 3.1.7)"
      ],
      "VignetteBuilder": "knitr",
      "Config/Needs/website": "tidyverse/tidytemplate",
      "Config/testthat/edition": "3",
      "Encoding": "UTF-8",
      "Language": "en-US",
      "RoxygenNote": "7.2.3",
      "NeedsCompilation": "no",
      "Author": "Jennifer Bryan [aut, cre] (<https://orcid.org/0000-0002-6983-2759>), Craig Citro [aut], Hadley Wickham [aut] (<https://orcid.org/0000-0003-4757-117X>), Google Inc [cph], Posit Software, PBC [cph, fnd]",
      "Maintainer": "Jennifer Bryan <jenny@posit.co>",
      "Repository": "CRAN"
    },
    "geigen": {
      "Package": "geigen",
      "Version": "2.3",
      "Source": "Repository",
      "Title": "Calculate Generalized Eigenvalues, the Generalized Schur Decomposition and the Generalized Singular Value Decomposition of a Matrix Pair with Lapack",
      "Date": "2019-05-29",
      "Depends": [
        "R (>= 3.5.0)"
      ],
      "Authors@R": "c(person(\"Berend\",\"Hasselman\",role=c(\"cre\",\"aut\"),email=\"bhh@xs4all.nl\"), person(\"Lapack authors\", role=c(\"aut\",\"cph\")))",
      "Description": "Functions to compute generalized eigenvalues and eigenvectors, the generalized Schur decomposition and the generalized Singular Value Decomposition of a matrix pair, using Lapack routines.",
      "License": "GPL (>= 2)",
      "Copyright": "see inst/COPYRIGHTS for the files in src/.",
      "NeedsCompilation": "yes",
      "Author": "Berend Hasselman [cre, aut], Lapack authors [aut, cph]",
      "Maintainer": "Berend Hasselman <bhh@xs4all.nl>",
      "Repository": "CRAN"
    },
    "generics": {
      "Package": "generics",
      "Version": "0.1.3",
      "Source": "Repository",
      "Title": "Common S3 Generics not Provided by Base R Methods Related to Model Fitting",
      "Authors@R": "c( person(\"Hadley\", \"Wickham\", , \"hadley@rstudio.com\", role = c(\"aut\", \"cre\")), person(\"Max\", \"Kuhn\", , \"max@rstudio.com\", role = \"aut\"), person(\"Davis\", \"Vaughan\", , \"davis@rstudio.com\", role = \"aut\"), person(\"RStudio\", role = \"cph\") )",
      "Description": "In order to reduce potential package dependencies and conflicts, generics provides a number of commonly used S3 generics.",
      "License": "MIT + file LICENSE",
      "URL": "https://generics.r-lib.org, https://github.com/r-lib/generics",
      "BugReports": "https://github.com/r-lib/generics/issues",
      "Depends": [
        "R (>= 3.2)"
      ],
      "Imports": [
        "methods"
      ],
      "Suggests": [
        "covr",
        "pkgload",
        "testthat (>= 3.0.0)",
        "tibble",
        "withr"
      ],
      "Config/Needs/website": "tidyverse/tidytemplate",
      "Config/testthat/edition": "3",
      "Encoding": "UTF-8",
      "RoxygenNote": "7.2.0",
      "NeedsCompilation": "no",
      "Author": "Hadley Wickham [aut, cre], Max Kuhn [aut], Davis Vaughan [aut], RStudio [cph]",
      "Maintainer": "Hadley Wickham <hadley@rstudio.com>",
      "Repository": "CRAN"
    },
    "gert": {
      "Package": "gert",
      "Version": "2.0.1",
      "Source": "Repository",
      "Type": "Package",
      "Title": "Simple Git Client for R",
      "Authors@R": "c( person(\"Jeroen\", \"Ooms\", role = c(\"aut\", \"cre\"), email = \"jeroen@berkeley.edu\", comment = c(ORCID = \"0000-0002-4035-0289\")), person(\"Jennifer\", \"Bryan\", role = \"ctb\", email = \"jenny@rstudio.com\", comment = c(ORCID = \"0000-0002-6983-2759\")))",
      "Description": "Simple git client for R based on 'libgit2' <https://libgit2.org> with support for SSH and HTTPS remotes. All functions in 'gert' use basic R data  types (such as vectors and data-frames) for their arguments and return values. User credentials are shared with command line 'git' through the git-credential store and ssh keys stored on disk or ssh-agent.",
      "License": "MIT + file LICENSE",
      "URL": "https://docs.ropensci.org/gert/ https://ropensci.r-universe.dev/gert",
      "BugReports": "https://github.com/r-lib/gert/issues",
      "Imports": [
        "askpass",
        "credentials (>= 1.2.1)",
        "openssl (>= 2.0.3)",
        "rstudioapi (>= 0.11)",
        "sys",
        "zip (>= 2.1.0)"
      ],
      "Suggests": [
        "spelling",
        "knitr",
        "rmarkdown",
        "testthat"
      ],
      "VignetteBuilder": "knitr",
      "Encoding": "UTF-8",
      "RoxygenNote": "7.2.3",
      "SystemRequirements": "libgit2 (>= 1.0): libgit2-devel (rpm) or libgit2-dev (deb)",
      "Language": "en-US",
      "NeedsCompilation": "yes",
      "Author": "Jeroen Ooms [aut, cre] (<https://orcid.org/0000-0002-4035-0289>), Jennifer Bryan [ctb] (<https://orcid.org/0000-0002-6983-2759>)",
      "Maintainer": "Jeroen Ooms <jeroen@berkeley.edu>",
      "Repository": "CRAN"
    },
    "ggplot2": {
      "Package": "ggplot2",
      "Version": "3.5.0",
      "Source": "Repository",
      "Title": "Create Elegant Data Visualisations Using the Grammar of Graphics",
      "Authors@R": "c( person(\"Hadley\", \"Wickham\", , \"hadley@posit.co\", role = \"aut\", comment = c(ORCID = \"0000-0003-4757-117X\")), person(\"Winston\", \"Chang\", role = \"aut\", comment = c(ORCID = \"0000-0002-1576-2126\")), person(\"Lionel\", \"Henry\", role = \"aut\"), person(\"Thomas Lin\", \"Pedersen\", , \"thomas.pedersen@posit.co\", role = c(\"aut\", \"cre\"), comment = c(ORCID = \"0000-0002-5147-4711\")), person(\"Kohske\", \"Takahashi\", role = \"aut\"), person(\"Claus\", \"Wilke\", role = \"aut\", comment = c(ORCID = \"0000-0002-7470-9261\")), person(\"Kara\", \"Woo\", role = \"aut\", comment = c(ORCID = \"0000-0002-5125-4188\")), person(\"Hiroaki\", \"Yutani\", role = \"aut\", comment = c(ORCID = \"0000-0002-3385-7233\")), person(\"Dewey\", \"Dunnington\", role = \"aut\", comment = c(ORCID = \"0000-0002-9415-4582\")), person(\"Teun\", \"van den Brand\", role = \"aut\", comment = c(ORCID = \"0000-0002-9335-7468\")), person(\"Posit, PBC\", role = c(\"cph\", \"fnd\")) )",
      "Description": "A system for 'declaratively' creating graphics, based on \"The Grammar of Graphics\". You provide the data, tell 'ggplot2' how to map variables to aesthetics, what graphical primitives to use, and it takes care of the details.",
      "License": "MIT + file LICENSE",
      "URL": "https://ggplot2.tidyverse.org, https://github.com/tidyverse/ggplot2",
      "BugReports": "https://github.com/tidyverse/ggplot2/issues",
      "Depends": [
        "R (>= 3.5)"
      ],
      "Imports": [
        "cli",
        "glue",
        "grDevices",
        "grid",
        "gtable (>= 0.1.1)",
        "isoband",
        "lifecycle (> 1.0.1)",
        "MASS",
        "mgcv",
        "rlang (>= 1.1.0)",
        "scales (>= 1.3.0)",
        "stats",
        "tibble",
        "vctrs (>= 0.5.0)",
        "withr (>= 2.5.0)"
      ],
      "Suggests": [
        "covr",
        "dplyr",
        "ggplot2movies",
        "hexbin",
        "Hmisc",
        "knitr",
        "mapproj",
        "maps",
        "multcomp",
        "munsell",
        "nlme",
        "profvis",
        "quantreg",
        "ragg (>= 1.2.6)",
        "RColorBrewer",
        "rmarkdown",
        "rpart",
        "sf (>= 0.7-3)",
        "svglite (>= 2.1.2)",
        "testthat (>= 3.1.2)",
        "vdiffr (>= 1.0.6)",
        "xml2"
      ],
      "Enhances": [
        "sp"
      ],
      "VignetteBuilder": "knitr",
      "Config/Needs/website": "ggtext, tidyr, forcats, tidyverse/tidytemplate",
      "Config/testthat/edition": "3",
      "Encoding": "UTF-8",
      "LazyData": "true",
      "RoxygenNote": "7.3.0",
      "Collate": "'ggproto.R' 'ggplot-global.R' 'aaa-.R' 'aes-colour-fill-alpha.R' 'aes-evaluation.R' 'aes-group-order.R' 'aes-linetype-size-shape.R' 'aes-position.R' 'compat-plyr.R' 'utilities.R' 'aes.R' 'utilities-checks.R' 'legend-draw.R' 'geom-.R' 'annotation-custom.R' 'annotation-logticks.R' 'geom-polygon.R' 'geom-map.R' 'annotation-map.R' 'geom-raster.R' 'annotation-raster.R' 'annotation.R' 'autolayer.R' 'autoplot.R' 'axis-secondary.R' 'backports.R' 'bench.R' 'bin.R' 'coord-.R' 'coord-cartesian-.R' 'coord-fixed.R' 'coord-flip.R' 'coord-map.R' 'coord-munch.R' 'coord-polar.R' 'coord-quickmap.R' 'coord-radial.R' 'coord-sf.R' 'coord-transform.R' 'data.R' 'facet-.R' 'facet-grid-.R' 'facet-null.R' 'facet-wrap.R' 'fortify-lm.R' 'fortify-map.R' 'fortify-multcomp.R' 'fortify-spatial.R' 'fortify.R' 'stat-.R' 'geom-abline.R' 'geom-rect.R' 'geom-bar.R' 'geom-bin2d.R' 'geom-blank.R' 'geom-boxplot.R' 'geom-col.R' 'geom-path.R' 'geom-contour.R' 'geom-count.R' 'geom-crossbar.R' 'geom-segment.R' 'geom-curve.R' 'geom-defaults.R' 'geom-ribbon.R' 'geom-density.R' 'geom-density2d.R' 'geom-dotplot.R' 'geom-errorbar.R' 'geom-errorbarh.R' 'geom-freqpoly.R' 'geom-function.R' 'geom-hex.R' 'geom-histogram.R' 'geom-hline.R' 'geom-jitter.R' 'geom-label.R' 'geom-linerange.R' 'geom-point.R' 'geom-pointrange.R' 'geom-quantile.R' 'geom-rug.R' 'geom-sf.R' 'geom-smooth.R' 'geom-spoke.R' 'geom-text.R' 'geom-tile.R' 'geom-violin.R' 'geom-vline.R' 'ggplot2-package.R' 'grob-absolute.R' 'grob-dotstack.R' 'grob-null.R' 'grouping.R' 'theme-elements.R' 'guide-.R' 'guide-axis.R' 'guide-axis-logticks.R' 'guide-axis-stack.R' 'guide-axis-theta.R' 'guide-legend.R' 'guide-bins.R' 'guide-colorbar.R' 'guide-colorsteps.R' 'guide-custom.R' 'layer.R' 'guide-none.R' 'guide-old.R' 'guides-.R' 'guides-grid.R' 'hexbin.R' 'import-standalone-obj-type.R' 'import-standalone-types-check.R' 'labeller.R' 'labels.R' 'layer-sf.R' 'layout.R' 'limits.R' 'margins.R' 'performance.R' 'plot-build.R' 'plot-construction.R' 'plot-last.R' 'plot.R' 'position-.R' 'position-collide.R' 'position-dodge.R' 'position-dodge2.R' 'position-identity.R' 'position-jitter.R' 'position-jitterdodge.R' 'position-nudge.R' 'position-stack.R' 'quick-plot.R' 'reshape-add-margins.R' 'save.R' 'scale-.R' 'scale-alpha.R' 'scale-binned.R' 'scale-brewer.R' 'scale-colour.R' 'scale-continuous.R' 'scale-date.R' 'scale-discrete-.R' 'scale-expansion.R' 'scale-gradient.R' 'scale-grey.R' 'scale-hue.R' 'scale-identity.R' 'scale-linetype.R' 'scale-linewidth.R' 'scale-manual.R' 'scale-shape.R' 'scale-size.R' 'scale-steps.R' 'scale-type.R' 'scale-view.R' 'scale-viridis.R' 'scales-.R' 'stat-align.R' 'stat-bin.R' 'stat-bin2d.R' 'stat-bindot.R' 'stat-binhex.R' 'stat-boxplot.R' 'stat-contour.R' 'stat-count.R' 'stat-density-2d.R' 'stat-density.R' 'stat-ecdf.R' 'stat-ellipse.R' 'stat-function.R' 'stat-identity.R' 'stat-qq-line.R' 'stat-qq.R' 'stat-quantilemethods.R' 'stat-sf-coordinates.R' 'stat-sf.R' 'stat-smooth-methods.R' 'stat-smooth.R' 'stat-sum.R' 'stat-summary-2d.R' 'stat-summary-bin.R' 'stat-summary-hex.R' 'stat-summary.R' 'stat-unique.R' 'stat-ydensity.R' 'summarise-plot.R' 'summary.R' 'theme.R' 'theme-defaults.R' 'theme-current.R' 'utilities-break.R' 'utilities-grid.R' 'utilities-help.R' 'utilities-matrix.R' 'utilities-patterns.R' 'utilities-resolution.R' 'utilities-tidy-eval.R' 'zxx.R' 'zzz.R'",
      "NeedsCompilation": "no",
      "Author": "Hadley Wickham [aut] (<https://orcid.org/0000-0003-4757-117X>), Winston Chang [aut] (<https://orcid.org/0000-0002-1576-2126>), Lionel Henry [aut], Thomas Lin Pedersen [aut, cre] (<https://orcid.org/0000-0002-5147-4711>), Kohske Takahashi [aut], Claus Wilke [aut] (<https://orcid.org/0000-0002-7470-9261>), Kara Woo [aut] (<https://orcid.org/0000-0002-5125-4188>), Hiroaki Yutani [aut] (<https://orcid.org/0000-0002-3385-7233>), Dewey Dunnington [aut] (<https://orcid.org/0000-0002-9415-4582>), Teun van den Brand [aut] (<https://orcid.org/0000-0002-9335-7468>), Posit, PBC [cph, fnd]",
      "Maintainer": "Thomas Lin Pedersen <thomas.pedersen@posit.co>",
      "Repository": "CRAN"
    },
    "ggsci": {
      "Package": "ggsci",
      "Version": "3.0.1",
      "Source": "Repository",
      "Type": "Package",
      "Title": "Scientific Journal and Sci-Fi Themed Color Palettes for 'ggplot2'",
      "Authors@R": "c( person(\"Nan\", \"Xiao\", email = \"me@nanx.me\", role = c(\"aut\", \"cre\"), comment = c(ORCID = \"0000-0002-0250-5673\")), person(\"Joshua\", \"Cook\", email = \"joshuacook0023@gmail.com\", role = \"ctb\"), person(\"Clara\", \"Jégousse\", email = \"cat3@hi.is\", role = \"ctb\"), person(\"Miaozhu\", \"Li\", email = \"miaozhu.li@duke.edu\", role = \"ctb\") )",
      "Maintainer": "Nan Xiao <me@nanx.me>",
      "Description": "A collection of 'ggplot2' color palettes inspired by plots in scientific journals, data visualization libraries, science fiction movies, and TV shows.",
      "License": "GPL (>= 3)",
      "VignetteBuilder": "knitr",
      "URL": "https://nanx.me/ggsci/, https://github.com/nanxstats/ggsci",
      "BugReports": "https://github.com/nanxstats/ggsci/issues",
      "Depends": [
        "R (>= 3.5.0)"
      ],
      "Imports": [
        "ggplot2 (>= 2.0.0)",
        "grDevices",
        "scales"
      ],
      "Suggests": [
        "gridExtra",
        "knitr",
        "ragg",
        "reshape2",
        "rmarkdown"
      ],
      "Encoding": "UTF-8",
      "RoxygenNote": "7.3.1",
      "NeedsCompilation": "no",
      "Author": "Nan Xiao [aut, cre] (<https://orcid.org/0000-0002-0250-5673>), Joshua Cook [ctb], Clara Jégousse [ctb], Miaozhu Li [ctb]",
      "Repository": "CRAN"
    },
    "gh": {
      "Package": "gh",
      "Version": "1.4.0",
      "Source": "Repository",
      "Title": "'GitHub' 'API'",
      "Authors@R": "c( person(\"Gábor\", \"Csárdi\", , \"csardi.gabor@gmail.com\", role = c(\"cre\", \"ctb\")), person(\"Jennifer\", \"Bryan\", role = \"aut\"), person(\"Hadley\", \"Wickham\", role = \"aut\"), person(\"RStudio\", role = c(\"cph\", \"fnd\")) )",
      "Description": "Minimal client to access the 'GitHub' 'API'.",
      "License": "MIT + file LICENSE",
      "URL": "https://gh.r-lib.org/, https://github.com/r-lib/gh#readme",
      "BugReports": "https://github.com/r-lib/gh/issues",
      "Depends": [
        "R (>= 3.4)"
      ],
      "Imports": [
        "cli (>= 3.0.1)",
        "gitcreds",
        "httr2",
        "ini",
        "jsonlite",
        "rlang (>= 1.0.0)"
      ],
      "Suggests": [
        "covr",
        "knitr",
        "mockery",
        "rmarkdown",
        "rprojroot",
        "spelling",
        "testthat (>= 3.0.0)",
        "withr"
      ],
      "VignetteBuilder": "knitr",
      "Encoding": "UTF-8",
      "Language": "en-US",
      "RoxygenNote": "7.2.3",
      "Config/testthat/edition": "3",
      "Config/Needs/website": "tidyverse/tidytemplate",
      "NeedsCompilation": "no",
      "Author": "Gábor Csárdi [cre, ctb], Jennifer Bryan [aut], Hadley Wickham [aut], RStudio [cph, fnd]",
      "Maintainer": "Gábor Csárdi <csardi.gabor@gmail.com>",
      "Repository": "CRAN"
    },
    "gitcreds": {
      "Package": "gitcreds",
      "Version": "0.1.2",
      "Source": "Repository",
      "Title": "Query 'git' Credentials from 'R'",
      "Authors@R": "c( person(\"Gábor\", \"Csárdi\", , \"csardi.gabor@gmail.com\", role = c(\"aut\", \"cre\")), person(\"RStudio\", role = c(\"cph\", \"fnd\")) )",
      "Description": "Query, set, delete credentials from the 'git' credential store. Manage 'GitHub' tokens and other 'git' credentials. This package is to be used by other packages that need to authenticate to 'GitHub' and/or other 'git' repositories.",
      "License": "MIT + file LICENSE",
      "URL": "https://gitcreds.r-lib.org/, https://github.com/r-lib/gitcreds",
      "BugReports": "https://github.com/r-lib/gitcreds/issues",
      "Depends": [
        "R (>= 3.4)"
      ],
      "Suggests": [
        "codetools",
        "covr",
        "knitr",
        "mockery",
        "oskeyring",
        "rmarkdown",
        "testthat (>= 3.0.0)",
        "withr"
      ],
      "VignetteBuilder": "knitr",
      "Config/Needs/website": "tidyverse/tidytemplate",
      "Encoding": "UTF-8",
      "RoxygenNote": "7.2.1.9000",
      "SystemRequirements": "git",
      "Config/testthat/edition": "3",
      "NeedsCompilation": "no",
      "Author": "Gábor Csárdi [aut, cre], RStudio [cph, fnd]",
      "Maintainer": "Gábor Csárdi <csardi.gabor@gmail.com>",
      "Repository": "CRAN"
    },
    "glue": {
      "Package": "glue",
      "Version": "1.7.0",
      "Source": "Repository",
      "Title": "Interpreted String Literals",
      "Authors@R": "c( person(\"Jim\", \"Hester\", role = \"aut\", comment = c(ORCID = \"0000-0002-2739-7082\")), person(\"Jennifer\", \"Bryan\", , \"jenny@posit.co\", role = c(\"aut\", \"cre\"), comment = c(ORCID = \"0000-0002-6983-2759\")), person(\"Posit Software, PBC\", role = c(\"cph\", \"fnd\")) )",
      "Description": "An implementation of interpreted string literals, inspired by Python's Literal String Interpolation <https://www.python.org/dev/peps/pep-0498/> and Docstrings <https://www.python.org/dev/peps/pep-0257/> and Julia's Triple-Quoted String Literals <https://docs.julialang.org/en/v1.3/manual/strings/#Triple-Quoted-String-Literals-1>.",
      "License": "MIT + file LICENSE",
      "URL": "https://glue.tidyverse.org/, https://github.com/tidyverse/glue",
      "BugReports": "https://github.com/tidyverse/glue/issues",
      "Depends": [
        "R (>= 3.6)"
      ],
      "Imports": [
        "methods"
      ],
      "Suggests": [
        "crayon",
        "DBI (>= 1.2.0)",
        "dplyr",
        "knitr",
        "magrittr",
        "rlang",
        "rmarkdown",
        "RSQLite",
        "testthat (>= 3.2.0)",
        "vctrs (>= 0.3.0)",
        "waldo (>= 0.3.0)",
        "withr"
      ],
      "VignetteBuilder": "knitr",
      "ByteCompile": "true",
      "Config/Needs/website": "bench, forcats, ggbeeswarm, ggplot2, R.utils, rprintf, tidyr, tidyverse/tidytemplate",
      "Config/testthat/edition": "3",
      "Encoding": "UTF-8",
      "RoxygenNote": "7.2.3.9000",
      "NeedsCompilation": "yes",
      "Author": "Jim Hester [aut] (<https://orcid.org/0000-0002-2739-7082>), Jennifer Bryan [aut, cre] (<https://orcid.org/0000-0002-6983-2759>), Posit Software, PBC [cph, fnd]",
      "Maintainer": "Jennifer Bryan <jenny@posit.co>",
      "Repository": "CRAN"
    },
    "googledrive": {
      "Package": "googledrive",
      "Version": "2.1.1",
      "Source": "Repository",
      "Title": "An Interface to Google Drive",
      "Authors@R": "c( person(\"Lucy\", \"D'Agostino McGowan\", , role = \"aut\"), person(\"Jennifer\", \"Bryan\", , \"jenny@posit.co\", role = c(\"aut\", \"cre\"), comment = c(ORCID = \"0000-0002-6983-2759\")), person(\"Posit Software, PBC\", role = c(\"cph\", \"fnd\")) )",
      "Description": "Manage Google Drive files from R.",
      "License": "MIT + file LICENSE",
      "URL": "https://googledrive.tidyverse.org, https://github.com/tidyverse/googledrive",
      "BugReports": "https://github.com/tidyverse/googledrive/issues",
      "Depends": [
        "R (>= 3.6)"
      ],
      "Imports": [
        "cli (>= 3.0.0)",
        "gargle (>= 1.5.0)",
        "glue (>= 1.4.2)",
        "httr",
        "jsonlite",
        "lifecycle",
        "magrittr",
        "pillar (>= 1.9.0)",
        "purrr (>= 1.0.1)",
        "rlang (>= 1.0.2)",
        "tibble (>= 2.0.0)",
        "utils",
        "uuid",
        "vctrs (>= 0.3.0)",
        "withr"
      ],
      "Suggests": [
        "curl",
        "dplyr (>= 1.0.0)",
        "knitr",
        "mockr",
        "rmarkdown",
        "spelling",
        "testthat (>= 3.1.3)"
      ],
      "VignetteBuilder": "knitr",
      "Config/Needs/website": "tidyverse, tidyverse/tidytemplate",
      "Config/testthat/edition": "3",
      "Encoding": "UTF-8",
      "Language": "en-US",
      "RoxygenNote": "7.2.3",
      "NeedsCompilation": "no",
      "Author": "Lucy D'Agostino McGowan [aut], Jennifer Bryan [aut, cre] (<https://orcid.org/0000-0002-6983-2759>), Posit Software, PBC [cph, fnd]",
      "Maintainer": "Jennifer Bryan <jenny@posit.co>",
      "Repository": "CRAN"
    },
    "googlesheets4": {
      "Package": "googlesheets4",
      "Version": "1.1.1",
      "Source": "Repository",
      "Title": "Access Google Sheets using the Sheets API V4",
      "Authors@R": "c( person(\"Jennifer\", \"Bryan\", , \"jenny@posit.co\", role = c(\"cre\", \"aut\"), comment = c(ORCID = \"0000-0002-6983-2759\")), person(\"Posit Software, PBC\", role = c(\"cph\", \"fnd\")) )",
      "Description": "Interact with Google Sheets through the Sheets API v4 <https://developers.google.com/sheets/api>. \"API\" is an acronym for \"application programming interface\"; the Sheets API allows users to interact with Google Sheets programmatically, instead of via a web browser. The \"v4\" refers to the fact that the Sheets API is currently at version 4. This package can read and write both the metadata and the cell data in a Sheet.",
      "License": "MIT + file LICENSE",
      "URL": "https://googlesheets4.tidyverse.org, https://github.com/tidyverse/googlesheets4",
      "BugReports": "https://github.com/tidyverse/googlesheets4/issues",
      "Depends": [
        "R (>= 3.6)"
      ],
      "Imports": [
        "cellranger",
        "cli (>= 3.0.0)",
        "curl",
        "gargle (>= 1.5.0)",
        "glue (>= 1.3.0)",
        "googledrive (>= 2.1.0)",
        "httr",
        "ids",
        "lifecycle",
        "magrittr",
        "methods",
        "purrr",
        "rematch2",
        "rlang (>= 1.0.2)",
        "tibble (>= 2.1.1)",
        "utils",
        "vctrs (>= 0.2.3)",
        "withr"
      ],
      "Suggests": [
        "readr",
        "rmarkdown",
        "spelling",
        "testthat (>= 3.1.7)"
      ],
      "ByteCompile": "true",
      "Config/Needs/website": "tidyverse, tidyverse/tidytemplate",
      "Config/testthat/edition": "3",
      "Encoding": "UTF-8",
      "Language": "en-US",
      "RoxygenNote": "7.2.3",
      "NeedsCompilation": "no",
      "Author": "Jennifer Bryan [cre, aut] (<https://orcid.org/0000-0002-6983-2759>), Posit Software, PBC [cph, fnd]",
      "Maintainer": "Jennifer Bryan <jenny@posit.co>",
      "Repository": "CRAN"
    },
    "gridExtra": {
      "Package": "gridExtra",
      "Version": "2.3",
      "Source": "Repository",
      "Authors@R": "c(person(\"Baptiste\", \"Auguie\", email = \"baptiste.auguie@gmail.com\", role = c(\"aut\", \"cre\")), person(\"Anton\", \"Antonov\", email = \"tonytonov@gmail.com\", role = c(\"ctb\")))",
      "License": "GPL (>= 2)",
      "Title": "Miscellaneous Functions for \"Grid\" Graphics",
      "Type": "Package",
      "Description": "Provides a number of user-level functions to work with \"grid\" graphics, notably to arrange multiple grid-based plots on a page, and draw tables.",
      "VignetteBuilder": "knitr",
      "Imports": [
        "gtable",
        "grid",
        "grDevices",
        "graphics",
        "utils"
      ],
      "Suggests": [
        "ggplot2",
        "egg",
        "lattice",
        "knitr",
        "testthat"
      ],
      "RoxygenNote": "6.0.1",
      "NeedsCompilation": "no",
      "Author": "Baptiste Auguie [aut, cre], Anton Antonov [ctb]",
      "Maintainer": "Baptiste Auguie <baptiste.auguie@gmail.com>",
      "Repository": "CRAN"
    },
    "gtable": {
      "Package": "gtable",
      "Version": "0.3.6",
      "Source": "Repository",
      "Title": "Arrange 'Grobs' in Tables",
      "Authors@R": "c( person(\"Hadley\", \"Wickham\", , \"hadley@posit.co\", role = \"aut\"), person(\"Thomas Lin\", \"Pedersen\", , \"thomas.pedersen@posit.co\", role = c(\"aut\", \"cre\")), person(\"Posit Software, PBC\", role = c(\"cph\", \"fnd\")) )",
      "Description": "Tools to make it easier to work with \"tables\" of 'grobs'. The 'gtable' package defines a 'gtable' grob class that specifies a grid along with a list of grobs and their placement in the grid. Further the package makes it easy to manipulate and combine 'gtable' objects so that complex compositions can be built up sequentially.",
      "License": "MIT + file LICENSE",
      "URL": "https://gtable.r-lib.org, https://github.com/r-lib/gtable",
      "BugReports": "https://github.com/r-lib/gtable/issues",
      "Depends": [
        "R (>= 4.0)"
      ],
      "Imports": [
        "cli",
        "glue",
        "grid",
        "lifecycle",
        "rlang (>= 1.1.0)",
        "stats"
      ],
      "Suggests": [
        "covr",
        "ggplot2",
        "knitr",
        "profvis",
        "rmarkdown",
        "testthat (>= 3.0.0)"
      ],
      "VignetteBuilder": "knitr",
      "Config/Needs/website": "tidyverse/tidytemplate",
      "Config/testthat/edition": "3",
      "Config/usethis/last-upkeep": "2024-10-25",
      "Encoding": "UTF-8",
      "RoxygenNote": "7.3.2",
      "NeedsCompilation": "no",
      "Author": "Hadley Wickham [aut], Thomas Lin Pedersen [aut, cre], Posit Software, PBC [cph, fnd]",
      "Maintainer": "Thomas Lin Pedersen <thomas.pedersen@posit.co>",
      "Repository": "CRAN"
    },
    "haven": {
      "Package": "haven",
      "Version": "2.5.4",
      "Source": "Repository",
      "Title": "Import and Export 'SPSS', 'Stata' and 'SAS' Files",
      "Authors@R": "c( person(\"Hadley\", \"Wickham\", , \"hadley@posit.co\", role = c(\"aut\", \"cre\")), person(\"Evan\", \"Miller\", role = c(\"aut\", \"cph\"), comment = \"Author of included ReadStat code\"), person(\"Danny\", \"Smith\", role = \"aut\"), person(\"Posit Software, PBC\", role = c(\"cph\", \"fnd\")) )",
      "Description": "Import foreign statistical formats into R via the embedded 'ReadStat' C library, <https://github.com/WizardMac/ReadStat>.",
      "License": "MIT + file LICENSE",
      "URL": "https://haven.tidyverse.org, https://github.com/tidyverse/haven, https://github.com/WizardMac/ReadStat",
      "BugReports": "https://github.com/tidyverse/haven/issues",
      "Depends": [
        "R (>= 3.6)"
      ],
      "Imports": [
        "cli (>= 3.0.0)",
        "forcats (>= 0.2.0)",
        "hms",
        "lifecycle",
        "methods",
        "readr (>= 0.1.0)",
        "rlang (>= 0.4.0)",
        "tibble",
        "tidyselect",
        "vctrs (>= 0.3.0)"
      ],
      "Suggests": [
        "covr",
        "crayon",
        "fs",
        "knitr",
        "pillar (>= 1.4.0)",
        "rmarkdown",
        "testthat (>= 3.0.0)",
        "utf8"
      ],
      "LinkingTo": [
        "cpp11"
      ],
      "VignetteBuilder": "knitr",
      "Config/Needs/website": "tidyverse/tidytemplate",
      "Config/testthat/edition": "3",
      "Encoding": "UTF-8",
      "RoxygenNote": "7.2.3",
      "SystemRequirements": "GNU make, zlib: zlib1g-dev (deb), zlib-devel (rpm)",
      "NeedsCompilation": "yes",
      "Author": "Hadley Wickham [aut, cre], Evan Miller [aut, cph] (Author of included ReadStat code), Danny Smith [aut], Posit Software, PBC [cph, fnd]",
      "Maintainer": "Hadley Wickham <hadley@posit.co>",
      "Repository": "CRAN"
    },
    "highr": {
      "Package": "highr",
      "Version": "0.10",
      "Source": "Repository",
      "Type": "Package",
      "Title": "Syntax Highlighting for R Source Code",
      "Authors@R": "c( person(\"Yihui\", \"Xie\", role = c(\"aut\", \"cre\"), email = \"xie@yihui.name\", comment = c(ORCID = \"0000-0003-0645-5666\")), person(\"Yixuan\", \"Qiu\", role = \"aut\"), person(\"Christopher\", \"Gandrud\", role = \"ctb\"), person(\"Qiang\", \"Li\", role = \"ctb\") )",
      "Description": "Provides syntax highlighting for R source code. Currently it supports LaTeX and HTML output. Source code of other languages is supported via Andre Simon's highlight package (<http://www.andre-simon.de>).",
      "Depends": [
        "R (>= 3.3.0)"
      ],
      "Imports": [
        "xfun (>= 0.18)"
      ],
      "Suggests": [
        "knitr",
        "markdown",
        "testit"
      ],
      "License": "GPL",
      "URL": "https://github.com/yihui/highr",
      "BugReports": "https://github.com/yihui/highr/issues",
      "VignetteBuilder": "knitr",
      "Encoding": "UTF-8",
      "RoxygenNote": "7.2.3",
      "NeedsCompilation": "no",
      "Author": "Yihui Xie [aut, cre] (<https://orcid.org/0000-0003-0645-5666>), Yixuan Qiu [aut], Christopher Gandrud [ctb], Qiang Li [ctb]",
      "Maintainer": "Yihui Xie <xie@yihui.name>",
      "Repository": "CRAN"
    },
    "hms": {
      "Package": "hms",
      "Version": "1.1.3",
      "Source": "Repository",
      "Title": "Pretty Time of Day",
      "Date": "2023-03-21",
      "Authors@R": "c( person(\"Kirill\", \"Müller\", role = c(\"aut\", \"cre\"), email = \"kirill@cynkra.com\", comment = c(ORCID = \"0000-0002-1416-3412\")), person(\"R Consortium\", role = \"fnd\"), person(\"RStudio\", role = \"fnd\") )",
      "Description": "Implements an S3 class for storing and formatting time-of-day values, based on the 'difftime' class.",
      "Imports": [
        "lifecycle",
        "methods",
        "pkgconfig",
        "rlang (>= 1.0.2)",
        "vctrs (>= 0.3.8)"
      ],
      "Suggests": [
        "crayon",
        "lubridate",
        "pillar (>= 1.1.0)",
        "testthat (>= 3.0.0)"
      ],
      "License": "MIT + file LICENSE",
      "Encoding": "UTF-8",
      "URL": "https://hms.tidyverse.org/, https://github.com/tidyverse/hms",
      "BugReports": "https://github.com/tidyverse/hms/issues",
      "RoxygenNote": "7.2.3",
      "Config/testthat/edition": "3",
      "Config/autostyle/scope": "line_breaks",
      "Config/autostyle/strict": "false",
      "Config/Needs/website": "tidyverse/tidytemplate",
      "NeedsCompilation": "no",
      "Author": "Kirill Müller [aut, cre] (<https://orcid.org/0000-0002-1416-3412>), R Consortium [fnd], RStudio [fnd]",
      "Maintainer": "Kirill Müller <kirill@cynkra.com>",
      "Repository": "CRAN"
    },
    "htmltools": {
      "Package": "htmltools",
      "Version": "0.5.7",
      "Source": "Repository",
      "Type": "Package",
      "Title": "Tools for HTML",
      "Authors@R": "c( person(\"Joe\", \"Cheng\", , \"joe@posit.co\", role = \"aut\"), person(\"Carson\", \"Sievert\", , \"carson@posit.co\", role = c(\"aut\", \"cre\"), comment = c(ORCID = \"0000-0002-4958-2844\")), person(\"Barret\", \"Schloerke\", , \"barret@posit.co\", role = \"aut\", comment = c(ORCID = \"0000-0001-9986-114X\")), person(\"Winston\", \"Chang\", , \"winston@posit.co\", role = \"aut\", comment = c(ORCID = \"0000-0002-1576-2126\")), person(\"Yihui\", \"Xie\", , \"yihui@posit.co\", role = \"aut\"), person(\"Jeff\", \"Allen\", role = \"aut\"), person(\"Posit Software, PBC\", role = c(\"cph\", \"fnd\")) )",
      "Description": "Tools for HTML generation and output.",
      "License": "GPL (>= 2)",
      "URL": "https://github.com/rstudio/htmltools, https://rstudio.github.io/htmltools/",
      "BugReports": "https://github.com/rstudio/htmltools/issues",
      "Depends": [
        "R (>= 2.14.1)"
      ],
      "Imports": [
        "base64enc",
        "digest",
        "ellipsis",
        "fastmap (>= 1.1.0)",
        "grDevices",
        "rlang (>= 1.0.0)",
        "utils"
      ],
      "Suggests": [
        "Cairo",
        "markdown",
        "ragg",
        "shiny",
        "testthat",
        "withr"
      ],
      "Enhances": [
        "knitr"
      ],
      "Config/Needs/check": "knitr",
      "Config/Needs/website": "rstudio/quillt, bench",
      "Encoding": "UTF-8",
      "RoxygenNote": "7.2.3",
      "Collate": "'colors.R' 'fill.R' 'html_dependency.R' 'html_escape.R' 'html_print.R' 'htmltools-package.R' 'images.R' 'known_tags.R' 'selector.R' 'staticimports.R' 'tag_query.R' 'utils.R' 'tags.R' 'template.R'",
      "NeedsCompilation": "yes",
      "Author": "Joe Cheng [aut], Carson Sievert [aut, cre] (<https://orcid.org/0000-0002-4958-2844>), Barret Schloerke [aut] (<https://orcid.org/0000-0001-9986-114X>), Winston Chang [aut] (<https://orcid.org/0000-0002-1576-2126>), Yihui Xie [aut], Jeff Allen [aut], Posit Software, PBC [cph, fnd]",
      "Maintainer": "Carson Sievert <carson@posit.co>",
      "Repository": "CRAN"
    },
    "htmlwidgets": {
      "Package": "htmlwidgets",
      "Version": "1.6.4",
      "Source": "Repository",
      "Type": "Package",
      "Title": "HTML Widgets for R",
      "Authors@R": "c( person(\"Ramnath\", \"Vaidyanathan\", role = c(\"aut\", \"cph\")), person(\"Yihui\", \"Xie\", role = \"aut\"), person(\"JJ\", \"Allaire\", role = \"aut\"), person(\"Joe\", \"Cheng\", , \"joe@posit.co\", role = \"aut\"), person(\"Carson\", \"Sievert\", , \"carson@posit.co\", role = c(\"aut\", \"cre\"), comment = c(ORCID = \"0000-0002-4958-2844\")), person(\"Kenton\", \"Russell\", role = c(\"aut\", \"cph\")), person(\"Ellis\", \"Hughes\", role = \"ctb\"), person(\"Posit Software, PBC\", role = c(\"cph\", \"fnd\")) )",
      "Description": "A framework for creating HTML widgets that render in various contexts including the R console, 'R Markdown' documents, and 'Shiny' web applications.",
      "License": "MIT + file LICENSE",
      "URL": "https://github.com/ramnathv/htmlwidgets",
      "BugReports": "https://github.com/ramnathv/htmlwidgets/issues",
      "Imports": [
        "grDevices",
        "htmltools (>= 0.5.7)",
        "jsonlite (>= 0.9.16)",
        "knitr (>= 1.8)",
        "rmarkdown",
        "yaml"
      ],
      "Suggests": [
        "testthat"
      ],
      "Enhances": [
        "shiny (>= 1.1)"
      ],
      "VignetteBuilder": "knitr",
      "Encoding": "UTF-8",
      "RoxygenNote": "7.2.3",
      "NeedsCompilation": "no",
      "Author": "Ramnath Vaidyanathan [aut, cph], Yihui Xie [aut], JJ Allaire [aut], Joe Cheng [aut], Carson Sievert [aut, cre] (<https://orcid.org/0000-0002-4958-2844>), Kenton Russell [aut, cph], Ellis Hughes [ctb], Posit Software, PBC [cph, fnd]",
      "Maintainer": "Carson Sievert <carson@posit.co>",
      "Repository": "CRAN"
    },
    "httpuv": {
      "Package": "httpuv",
      "Version": "1.6.14",
      "Source": "Repository",
      "Type": "Package",
      "Title": "HTTP and WebSocket Server Library",
      "Authors@R": "c( person(\"Joe\", \"Cheng\", , \"joe@posit.co\", role = \"aut\"), person(\"Winston\", \"Chang\", , \"winston@posit.co\", role = c(\"aut\", \"cre\")), person(\"Posit, PBC\", \"fnd\", role = \"cph\"), person(\"Hector\", \"Corrada Bravo\", role = \"ctb\"), person(\"Jeroen\", \"Ooms\", role = \"ctb\"), person(\"Andrzej\", \"Krzemienski\", role = \"cph\", comment = \"optional.hpp\"), person(\"libuv project contributors\", role = \"cph\", comment = \"libuv library, see src/libuv/AUTHORS file\"), person(\"Joyent, Inc. and other Node contributors\", role = \"cph\", comment = \"libuv library, see src/libuv/AUTHORS file; and http-parser library, see src/http-parser/AUTHORS file\"), person(\"Niels\", \"Provos\", role = \"cph\", comment = \"libuv subcomponent: tree.h\"), person(\"Internet Systems Consortium, Inc.\", role = \"cph\", comment = \"libuv subcomponent: inet_pton and inet_ntop, contained in src/libuv/src/inet.c\"), person(\"Alexander\", \"Chemeris\", role = \"cph\", comment = \"libuv subcomponent: stdint-msvc2008.h (from msinttypes)\"), person(\"Google, Inc.\", role = \"cph\", comment = \"libuv subcomponent: pthread-fixes.c\"), person(\"Sony Mobile Communcations AB\", role = \"cph\", comment = \"libuv subcomponent: pthread-fixes.c\"), person(\"Berkeley Software Design Inc.\", role = \"cph\", comment = \"libuv subcomponent: android-ifaddrs.h, android-ifaddrs.c\"), person(\"Kenneth\", \"MacKay\", role = \"cph\", comment = \"libuv subcomponent: android-ifaddrs.h, android-ifaddrs.c\"), person(\"Emergya (Cloud4all, FP7/2007-2013, grant agreement no 289016)\", role = \"cph\", comment = \"libuv subcomponent: android-ifaddrs.h, android-ifaddrs.c\"), person(\"Steve\", \"Reid\", role = \"aut\", comment = \"SHA-1 implementation\"), person(\"James\", \"Brown\", role = \"aut\", comment = \"SHA-1 implementation\"), person(\"Bob\", \"Trower\", role = \"aut\", comment = \"base64 implementation\"), person(\"Alexander\", \"Peslyak\", role = \"aut\", comment = \"MD5 implementation\"), person(\"Trantor Standard Systems\", role = \"cph\", comment = \"base64 implementation\"), person(\"Igor\", \"Sysoev\", role = \"cph\", comment = \"http-parser\") )",
      "Description": "Provides low-level socket and protocol support for handling HTTP and WebSocket requests directly from within R. It is primarily intended as a building block for other packages, rather than making it particularly easy to create complete web applications using httpuv alone.  httpuv is built on top of the libuv and http-parser C libraries, both of which were developed by Joyent, Inc. (See LICENSE file for libuv and http-parser license information.)",
      "License": "GPL (>= 2) | file LICENSE",
      "URL": "https://github.com/rstudio/httpuv",
      "BugReports": "https://github.com/rstudio/httpuv/issues",
      "Depends": [
        "R (>= 2.15.1)"
      ],
      "Imports": [
        "later (>= 0.8.0)",
        "promises",
        "R6",
        "Rcpp (>= 1.0.7)",
        "utils"
      ],
      "Suggests": [
        "callr",
        "curl",
        "testthat",
        "websocket"
      ],
      "LinkingTo": [
        "later",
        "Rcpp"
      ],
      "Encoding": "UTF-8",
      "RoxygenNote": "7.3.1",
      "SystemRequirements": "GNU make, zlib",
      "Collate": "'RcppExports.R' 'httpuv.R' 'random_port.R' 'server.R' 'staticServer.R' 'static_paths.R' 'utils.R'",
      "NeedsCompilation": "yes",
      "Author": "Joe Cheng [aut], Winston Chang [aut, cre], Posit, PBC fnd [cph], Hector Corrada Bravo [ctb], Jeroen Ooms [ctb], Andrzej Krzemienski [cph] (optional.hpp), libuv project contributors [cph] (libuv library, see src/libuv/AUTHORS file), Joyent, Inc. and other Node contributors [cph] (libuv library, see src/libuv/AUTHORS file; and http-parser library, see src/http-parser/AUTHORS file), Niels Provos [cph] (libuv subcomponent: tree.h), Internet Systems Consortium, Inc. [cph] (libuv subcomponent: inet_pton and inet_ntop, contained in src/libuv/src/inet.c), Alexander Chemeris [cph] (libuv subcomponent: stdint-msvc2008.h (from msinttypes)), Google, Inc. [cph] (libuv subcomponent: pthread-fixes.c), Sony Mobile Communcations AB [cph] (libuv subcomponent: pthread-fixes.c), Berkeley Software Design Inc. [cph] (libuv subcomponent: android-ifaddrs.h, android-ifaddrs.c), Kenneth MacKay [cph] (libuv subcomponent: android-ifaddrs.h, android-ifaddrs.c), Emergya (Cloud4all, FP7/2007-2013, grant agreement no 289016) [cph] (libuv subcomponent: android-ifaddrs.h, android-ifaddrs.c), Steve Reid [aut] (SHA-1 implementation), James Brown [aut] (SHA-1 implementation), Bob Trower [aut] (base64 implementation), Alexander Peslyak [aut] (MD5 implementation), Trantor Standard Systems [cph] (base64 implementation), Igor Sysoev [cph] (http-parser)",
      "Maintainer": "Winston Chang <winston@posit.co>",
      "Repository": "CRAN"
    },
    "httr": {
      "Package": "httr",
      "Version": "1.4.7",
      "Source": "Repository",
      "Title": "Tools for Working with URLs and HTTP",
      "Authors@R": "c( person(\"Hadley\", \"Wickham\", , \"hadley@posit.co\", role = c(\"aut\", \"cre\")), person(\"Posit, PBC\", role = c(\"cph\", \"fnd\")) )",
      "Description": "Useful tools for working with HTTP organised by HTTP verbs (GET(), POST(), etc). Configuration functions make it easy to control additional request components (authenticate(), add_headers() and so on).",
      "License": "MIT + file LICENSE",
      "URL": "https://httr.r-lib.org/, https://github.com/r-lib/httr",
      "BugReports": "https://github.com/r-lib/httr/issues",
      "Depends": [
        "R (>= 3.5)"
      ],
      "Imports": [
        "curl (>= 5.0.2)",
        "jsonlite",
        "mime",
        "openssl (>= 0.8)",
        "R6"
      ],
      "Suggests": [
        "covr",
        "httpuv",
        "jpeg",
        "knitr",
        "png",
        "readr",
        "rmarkdown",
        "testthat (>= 0.8.0)",
        "xml2"
      ],
      "VignetteBuilder": "knitr",
      "Config/Needs/website": "tidyverse/tidytemplate",
      "Encoding": "UTF-8",
      "RoxygenNote": "7.2.3",
      "NeedsCompilation": "no",
      "Author": "Hadley Wickham [aut, cre], Posit, PBC [cph, fnd]",
      "Maintainer": "Hadley Wickham <hadley@posit.co>",
      "Repository": "CRAN"
    },
    "httr2": {
      "Package": "httr2",
      "Version": "1.0.0",
      "Source": "Repository",
      "Title": "Perform HTTP Requests and Process the Responses",
      "Authors@R": "c( person(\"Hadley\", \"Wickham\", , \"hadley@rstudio.com\", role = c(\"aut\", \"cre\")), person(\"RStudio\", role = c(\"cph\", \"fnd\")), person(\"Maximilian\", \"Girlich\", role = \"ctb\") )",
      "Description": "Tools for creating and modifying HTTP requests, then performing them and processing the results. 'httr2' is a modern re-imagining of 'httr' that uses a pipe-based interface and solves more of the problems that API wrapping packages face.",
      "License": "MIT + file LICENSE",
      "URL": "https://httr2.r-lib.org, https://github.com/r-lib/httr2",
      "BugReports": "https://github.com/r-lib/httr2/issues",
      "Depends": [
        "R (>= 3.6)"
      ],
      "Imports": [
        "cli (>= 3.0.0)",
        "curl (>= 5.1.0)",
        "glue",
        "lifecycle",
        "magrittr",
        "openssl",
        "R6",
        "rappdirs",
        "rlang (>= 1.1.0)",
        "vctrs (>= 0.6.3)",
        "withr"
      ],
      "Suggests": [
        "askpass",
        "bench",
        "clipr",
        "covr",
        "docopt",
        "httpuv",
        "jose",
        "jsonlite",
        "knitr",
        "rmarkdown",
        "testthat (>= 3.1.8)",
        "tibble",
        "webfakes",
        "xml2"
      ],
      "VignetteBuilder": "knitr",
      "Config/Needs/website": "tidyverse/tidytemplate",
      "Config/testthat/edition": "3",
      "Encoding": "UTF-8",
      "RoxygenNote": "7.2.3",
      "NeedsCompilation": "no",
      "Author": "Hadley Wickham [aut, cre], RStudio [cph, fnd], Maximilian Girlich [ctb]",
      "Maintainer": "Hadley Wickham <hadley@rstudio.com>",
      "Repository": "CRAN"
    },
    "ids": {
      "Package": "ids",
      "Version": "1.0.1",
      "Source": "Repository",
      "Title": "Generate Random Identifiers",
      "Authors@R": "person(\"Rich\", \"FitzJohn\", role = c(\"aut\", \"cre\"), email = \"rich.fitzjohn@gmail.com\")",
      "Description": "Generate random or human readable and pronounceable identifiers.",
      "License": "MIT + file LICENSE",
      "URL": "https://github.com/richfitz/ids",
      "BugReports": "https://github.com/richfitz/ids/issues",
      "Imports": [
        "openssl",
        "uuid"
      ],
      "Suggests": [
        "knitr",
        "rcorpora",
        "rmarkdown",
        "testthat"
      ],
      "RoxygenNote": "6.0.1",
      "VignetteBuilder": "knitr",
      "NeedsCompilation": "no",
      "Author": "Rich FitzJohn [aut, cre]",
      "Maintainer": "Rich FitzJohn <rich.fitzjohn@gmail.com>",
      "Repository": "CRAN"
    },
    "igraph": {
      "Package": "igraph",
      "Version": "2.0.3",
      "Source": "Repository",
      "Title": "Network Analysis and Visualization",
      "Authors@R": "c( person(\"Gábor\", \"Csárdi\", , \"csardi.gabor@gmail.com\", role = \"aut\", comment = c(ORCID = \"0000-0001-7098-9676\")), person(\"Tamás\", \"Nepusz\", , \"ntamas@gmail.com\", role = \"aut\", comment = c(ORCID = \"0000-0002-1451-338X\")), person(\"Vincent\", \"Traag\", role = \"aut\", comment = c(ORCID = \"0000-0003-3170-3879\")), person(\"Szabolcs\", \"Horvát\", , \"szhorvat@gmail.com\", role = \"aut\", comment = c(ORCID = \"0000-0002-3100-523X\")), person(\"Fabio\", \"Zanini\", , \"fabio.zanini@unsw.edu.au\", role = \"aut\", comment = c(ORCID = \"0000-0001-7097-8539\")), person(\"Daniel\", \"Noom\", role = \"aut\"), person(\"Kirill\", \"Müller\", , \"kirill@cynkra.com\", role = c(\"aut\", \"cre\"), comment = c(ORCID = \"0000-0002-1416-3412\")), person(\"Maëlle\", \"Salmon\", role = \"ctb\"), person(\"Michael\", \"Antonov\", role = \"ctb\"), person(\"Chan Zuckerberg Initiative\", role = \"fnd\") )",
      "Description": "Routines for simple graphs and network analysis. It can handle large graphs very well and provides functions for generating random and regular graphs, graph visualization, centrality methods and much more.",
      "License": "GPL (>= 2)",
      "URL": "https://r.igraph.org/, https://igraph.org/, https://igraph.discourse.group/",
      "BugReports": "https://github.com/igraph/rigraph/issues",
      "Depends": [
        "methods",
        "R (>= 3.5.0)"
      ],
      "Imports": [
        "cli",
        "graphics",
        "grDevices",
        "lifecycle",
        "magrittr",
        "Matrix",
        "pkgconfig (>= 2.0.0)",
        "rlang",
        "stats",
        "utils",
        "vctrs"
      ],
      "Suggests": [
        "ape (>= 5.7-0.1)",
        "callr",
        "decor",
        "digest",
        "graph",
        "igraphdata",
        "knitr",
        "rgl",
        "rmarkdown",
        "scales",
        "stats4",
        "tcltk",
        "testthat",
        "vdiffr",
        "withr"
      ],
      "LinkingTo": [
        "cpp11 (>= 0.4.7)"
      ],
      "VignetteBuilder": "knitr",
      "Config/Needs/build": "roxygen2, devtools, irlba, pkgconfig",
      "Config/Needs/coverage": "covr",
      "Config/Needs/website": "readr",
      "Config/testthat/edition": "3",
      "Config/testthat/parallel": "true",
      "Config/testthat/start-first": "vs-es, scan, vs-operators, weakref, watts.strogatz.game",
      "Encoding": "UTF-8",
      "RoxygenNote": "7.3.1",
      "SystemRequirements": "libxml2 (optional), glpk (>= 4.57, optional)",
      "NeedsCompilation": "yes",
      "Author": "Gábor Csárdi [aut] (<https://orcid.org/0000-0001-7098-9676>), Tamás Nepusz [aut] (<https://orcid.org/0000-0002-1451-338X>), Vincent Traag [aut] (<https://orcid.org/0000-0003-3170-3879>), Szabolcs Horvát [aut] (<https://orcid.org/0000-0002-3100-523X>), Fabio Zanini [aut] (<https://orcid.org/0000-0001-7097-8539>), Daniel Noom [aut], Kirill Müller [aut, cre] (<https://orcid.org/0000-0002-1416-3412>), Maëlle Salmon [ctb], Michael Antonov [ctb], Chan Zuckerberg Initiative [fnd]",
      "Maintainer": "Kirill Müller <kirill@cynkra.com>",
      "Repository": "CRAN"
    },
    "ini": {
      "Package": "ini",
      "Version": "0.3.1",
      "Source": "Repository",
      "Type": "Package",
      "Title": "Read and Write '.ini' Files",
      "Date": "2018-05-19",
      "Author": "David Valentim Dias",
      "Maintainer": "David Valentim Dias <dvdscripter@gmail.com>",
      "Description": "Parse simple '.ini' configuration files to an structured list. Users can manipulate this resulting list with lapply() functions. This same structured list can be used to write back to file after modifications.",
      "License": "GPL-3",
      "URL": "https://github.com/dvdscripter/ini",
      "BugReports": "https://github.com/dvdscripter/ini/issues",
      "LazyData": "FALSE",
      "RoxygenNote": "6.0.1",
      "Suggests": [
        "testthat"
      ],
      "NeedsCompilation": "no",
      "Repository": "CRAN"
    },
    "isoband": {
      "Package": "isoband",
      "Version": "0.2.7",
      "Source": "Repository",
      "Title": "Generate Isolines and Isobands from Regularly Spaced Elevation Grids",
      "Authors@R": "c( person(\"Hadley\", \"Wickham\", , \"hadley@posit.co\", role = c(\"aut\", \"cre\"), comment = c(ORCID = \"0000-0003-4757-117X\")), person(\"Claus O.\", \"Wilke\", , \"wilke@austin.utexas.edu\", role = \"aut\", comment = c(\"Original author\", ORCID = \"0000-0002-7470-9261\")), person(\"Thomas Lin\", \"Pedersen\", , \"thomasp85@gmail.com\", role = \"aut\", comment = c(ORCID = \"0000-0002-5147-4711\")) )",
      "Description": "A fast C++ implementation to generate contour lines (isolines) and contour polygons (isobands) from regularly spaced grids containing elevation data.",
      "License": "MIT + file LICENSE",
      "URL": "https://isoband.r-lib.org",
      "BugReports": "https://github.com/r-lib/isoband/issues",
      "Imports": [
        "grid",
        "utils"
      ],
      "Suggests": [
        "covr",
        "ggplot2",
        "knitr",
        "magick",
        "microbenchmark",
        "rmarkdown",
        "sf",
        "testthat",
        "xml2"
      ],
      "VignetteBuilder": "knitr",
      "Config/Needs/website": "tidyverse/tidytemplate",
      "Config/testthat/edition": "3",
      "Encoding": "UTF-8",
      "RoxygenNote": "7.2.3",
      "SystemRequirements": "C++11",
      "NeedsCompilation": "yes",
      "Author": "Hadley Wickham [aut, cre] (<https://orcid.org/0000-0003-4757-117X>), Claus O. Wilke [aut] (Original author, <https://orcid.org/0000-0002-7470-9261>), Thomas Lin Pedersen [aut] (<https://orcid.org/0000-0002-5147-4711>)",
      "Maintainer": "Hadley Wickham <hadley@posit.co>",
      "Repository": "CRAN"
    },
    "iterators": {
      "Package": "iterators",
      "Version": "1.0.14",
      "Source": "Repository",
      "Type": "Package",
      "Title": "Provides Iterator Construct",
      "Authors@R": "c(person(\"Folashade\", \"Daniel\", role=\"cre\", email=\"fdaniel@microsoft.com\"), person(\"Revolution\", \"Analytics\", role=c(\"aut\", \"cph\")), person(\"Steve\", \"Weston\", role=\"aut\"))",
      "Description": "Support for iterators, which allow a programmer to traverse through all the elements of a vector, list, or other collection of data.",
      "URL": "https://github.com/RevolutionAnalytics/iterators",
      "Depends": [
        "R (>= 2.5.0)",
        "utils"
      ],
      "Suggests": [
        "RUnit",
        "foreach"
      ],
      "License": "Apache License (== 2.0)",
      "NeedsCompilation": "no",
      "Author": "Folashade Daniel [cre], Revolution Analytics [aut, cph], Steve Weston [aut]",
      "Maintainer": "Folashade Daniel <fdaniel@microsoft.com>",
      "Repository": "CRAN"
    },
    "jquerylib": {
      "Package": "jquerylib",
      "Version": "0.1.4",
      "Source": "Repository",
      "Title": "Obtain 'jQuery' as an HTML Dependency Object",
      "Authors@R": "c( person(\"Carson\", \"Sievert\", role = c(\"aut\", \"cre\"), email = \"carson@rstudio.com\", comment = c(ORCID = \"0000-0002-4958-2844\")), person(\"Joe\", \"Cheng\", role = \"aut\", email = \"joe@rstudio.com\"), person(family = \"RStudio\", role = \"cph\"), person(family = \"jQuery Foundation\", role = \"cph\", comment = \"jQuery library and jQuery UI library\"), person(family = \"jQuery contributors\", role = c(\"ctb\", \"cph\"), comment = \"jQuery library; authors listed in inst/lib/jquery-AUTHORS.txt\") )",
      "Description": "Obtain any major version of 'jQuery' (<https://code.jquery.com/>) and use it in any webpage generated by 'htmltools' (e.g. 'shiny', 'htmlwidgets', and 'rmarkdown'). Most R users don't need to use this package directly, but other R packages (e.g. 'shiny', 'rmarkdown', etc.) depend on this package to avoid bundling redundant copies of 'jQuery'.",
      "License": "MIT + file LICENSE",
      "Encoding": "UTF-8",
      "Config/testthat/edition": "3",
      "RoxygenNote": "7.0.2",
      "Imports": [
        "htmltools"
      ],
      "Suggests": [
        "testthat"
      ],
      "NeedsCompilation": "no",
      "Author": "Carson Sievert [aut, cre] (<https://orcid.org/0000-0002-4958-2844>), Joe Cheng [aut], RStudio [cph], jQuery Foundation [cph] (jQuery library and jQuery UI library), jQuery contributors [ctb, cph] (jQuery library; authors listed in inst/lib/jquery-AUTHORS.txt)",
      "Maintainer": "Carson Sievert <carson@rstudio.com>",
      "Repository": "CRAN"
    },
    "jsonlite": {
      "Package": "jsonlite",
      "Version": "1.8.8",
      "Source": "Repository",
      "Title": "A Simple and Robust JSON Parser and Generator for R",
      "License": "MIT + file LICENSE",
      "Depends": [
        "methods"
      ],
      "Authors@R": "c( person(\"Jeroen\", \"Ooms\", role = c(\"aut\", \"cre\"), email = \"jeroen@berkeley.edu\", comment = c(ORCID = \"0000-0002-4035-0289\")), person(\"Duncan\", \"Temple Lang\", role = \"ctb\"), person(\"Lloyd\", \"Hilaiel\", role = \"cph\", comment=\"author of bundled libyajl\"))",
      "URL": "https://jeroen.r-universe.dev/jsonlite https://arxiv.org/abs/1403.2805",
      "BugReports": "https://github.com/jeroen/jsonlite/issues",
      "Maintainer": "Jeroen Ooms <jeroen@berkeley.edu>",
      "VignetteBuilder": "knitr, R.rsp",
      "Description": "A reasonably fast JSON parser and generator, optimized for statistical  data and the web. Offers simple, flexible tools for working with JSON in R, and is particularly powerful for building pipelines and interacting with a web API.  The implementation is based on the mapping described in the vignette (Ooms, 2014). In addition to converting JSON data from/to R objects, 'jsonlite' contains  functions to stream, validate, and prettify JSON data. The unit tests included  with the package verify that all edge cases are encoded and decoded consistently  for use with dynamic data in systems and applications.",
      "Suggests": [
        "httr",
        "vctrs",
        "testthat",
        "knitr",
        "rmarkdown",
        "R.rsp",
        "sf"
      ],
      "RoxygenNote": "7.2.3",
      "Encoding": "UTF-8",
      "NeedsCompilation": "yes",
      "Author": "Jeroen Ooms [aut, cre] (<https://orcid.org/0000-0002-4035-0289>), Duncan Temple Lang [ctb], Lloyd Hilaiel [cph] (author of bundled libyajl)",
      "Repository": "CRAN"
    },
    "knitr": {
      "Package": "knitr",
      "Version": "1.45",
      "Source": "Repository",
      "Type": "Package",
      "Title": "A General-Purpose Package for Dynamic Report Generation in R",
      "Authors@R": "c( person(\"Yihui\", \"Xie\", role = c(\"aut\", \"cre\"), email = \"xie@yihui.name\", comment = c(ORCID = \"0000-0003-0645-5666\")), person(\"Abhraneel\", \"Sarma\", role = \"ctb\"), person(\"Adam\", \"Vogt\", role = \"ctb\"), person(\"Alastair\", \"Andrew\", role = \"ctb\"), person(\"Alex\", \"Zvoleff\", role = \"ctb\"), person(\"Amar\", \"Al-Zubaidi\", role = \"ctb\"), person(\"Andre\", \"Simon\", role = \"ctb\", comment = \"the CSS files under inst/themes/ were derived from the Highlight package http://www.andre-simon.de\"), person(\"Aron\", \"Atkins\", role = \"ctb\"), person(\"Aaron\", \"Wolen\", role = \"ctb\"), person(\"Ashley\", \"Manton\", role = \"ctb\"), person(\"Atsushi\", \"Yasumoto\", role = \"ctb\", comment = c(ORCID = \"0000-0002-8335-495X\")), person(\"Ben\", \"Baumer\", role = \"ctb\"), person(\"Brian\", \"Diggs\", role = \"ctb\"), person(\"Brian\", \"Zhang\", role = \"ctb\"), person(\"Bulat\", \"Yapparov\", role = \"ctb\"), person(\"Cassio\", \"Pereira\", role = \"ctb\"), person(\"Christophe\", \"Dervieux\", role = \"ctb\"), person(\"David\", \"Hall\", role = \"ctb\"), person(\"David\", \"Hugh-Jones\", role = \"ctb\"), person(\"David\", \"Robinson\", role = \"ctb\"), person(\"Doug\", \"Hemken\", role = \"ctb\"), person(\"Duncan\", \"Murdoch\", role = \"ctb\"), person(\"Elio\", \"Campitelli\", role = \"ctb\"), person(\"Ellis\", \"Hughes\", role = \"ctb\"), person(\"Emily\", \"Riederer\", role = \"ctb\"), person(\"Fabian\", \"Hirschmann\", role = \"ctb\"), person(\"Fitch\", \"Simeon\", role = \"ctb\"), person(\"Forest\", \"Fang\", role = \"ctb\"), person(c(\"Frank\", \"E\", \"Harrell\", \"Jr\"), role = \"ctb\", comment = \"the Sweavel package at inst/misc/Sweavel.sty\"), person(\"Garrick\", \"Aden-Buie\", role = \"ctb\"), person(\"Gregoire\", \"Detrez\", role = \"ctb\"), person(\"Hadley\", \"Wickham\", role = \"ctb\"), person(\"Hao\", \"Zhu\", role = \"ctb\"), person(\"Heewon\", \"Jeon\", role = \"ctb\"), person(\"Henrik\", \"Bengtsson\", role = \"ctb\"), person(\"Hiroaki\", \"Yutani\", role = \"ctb\"), person(\"Ian\", \"Lyttle\", role = \"ctb\"), person(\"Hodges\", \"Daniel\", role = \"ctb\"), person(\"Jacob\", \"Bien\", role = \"ctb\"), person(\"Jake\", \"Burkhead\", role = \"ctb\"), person(\"James\", \"Manton\", role = \"ctb\"), person(\"Jared\", \"Lander\", role = \"ctb\"), person(\"Jason\", \"Punyon\", role = \"ctb\"), person(\"Javier\", \"Luraschi\", role = \"ctb\"), person(\"Jeff\", \"Arnold\", role = \"ctb\"), person(\"Jenny\", \"Bryan\", role = \"ctb\"), person(\"Jeremy\", \"Ashkenas\", role = c(\"ctb\", \"cph\"), comment = \"the CSS file at inst/misc/docco-classic.css\"), person(\"Jeremy\", \"Stephens\", role = \"ctb\"), person(\"Jim\", \"Hester\", role = \"ctb\"), person(\"Joe\", \"Cheng\", role = \"ctb\"), person(\"Johannes\", \"Ranke\", role = \"ctb\"), person(\"John\", \"Honaker\", role = \"ctb\"), person(\"John\", \"Muschelli\", role = \"ctb\"), person(\"Jonathan\", \"Keane\", role = \"ctb\"), person(\"JJ\", \"Allaire\", role = \"ctb\"), person(\"Johan\", \"Toloe\", role = \"ctb\"), person(\"Jonathan\", \"Sidi\", role = \"ctb\"), person(\"Joseph\", \"Larmarange\", role = \"ctb\"), person(\"Julien\", \"Barnier\", role = \"ctb\"), person(\"Kaiyin\", \"Zhong\", role = \"ctb\"), person(\"Kamil\", \"Slowikowski\", role = \"ctb\"), person(\"Karl\", \"Forner\", role = \"ctb\"), person(c(\"Kevin\", \"K.\"), \"Smith\", role = \"ctb\"), person(\"Kirill\", \"Mueller\", role = \"ctb\"), person(\"Kohske\", \"Takahashi\", role = \"ctb\"), person(\"Lorenz\", \"Walthert\", role = \"ctb\"), person(\"Lucas\", \"Gallindo\", role = \"ctb\"), person(\"Marius\", \"Hofert\", role = \"ctb\"), person(\"Martin\", \"Modrák\", role = \"ctb\"), person(\"Michael\", \"Chirico\", role = \"ctb\"), person(\"Michael\", \"Friendly\", role = \"ctb\"), person(\"Michal\", \"Bojanowski\", role = \"ctb\"), person(\"Michel\", \"Kuhlmann\", role = \"ctb\"), person(\"Miller\", \"Patrick\", role = \"ctb\"), person(\"Nacho\", \"Caballero\", role = \"ctb\"), person(\"Nick\", \"Salkowski\", role = \"ctb\"), person(\"Niels Richard\", \"Hansen\", role = \"ctb\"), person(\"Noam\", \"Ross\", role = \"ctb\"), person(\"Obada\", \"Mahdi\", role = \"ctb\"), person(\"Pavel N.\", \"Krivitsky\", role = \"ctb\", comment=c(ORCID = \"0000-0002-9101-3362\")), person(\"Pedro\", \"Faria\", role = \"ctb\"), person(\"Qiang\", \"Li\", role = \"ctb\"), person(\"Ramnath\", \"Vaidyanathan\", role = \"ctb\"), person(\"Richard\", \"Cotton\", role = \"ctb\"), person(\"Robert\", \"Krzyzanowski\", role = \"ctb\"), person(\"Rodrigo\", \"Copetti\", role = \"ctb\"), person(\"Romain\", \"Francois\", role = \"ctb\"), person(\"Ruaridh\", \"Williamson\", role = \"ctb\"), person(\"Sagiru\", \"Mati\", role = \"ctb\", comment = c(ORCID = \"0000-0003-1413-3974\")), person(\"Scott\", \"Kostyshak\", role = \"ctb\"), person(\"Sebastian\", \"Meyer\", role = \"ctb\"), person(\"Sietse\", \"Brouwer\", role = \"ctb\"), person(c(\"Simon\", \"de\"), \"Bernard\", role = \"ctb\"), person(\"Sylvain\", \"Rousseau\", role = \"ctb\"), person(\"Taiyun\", \"Wei\", role = \"ctb\"), person(\"Thibaut\", \"Assus\", role = \"ctb\"), person(\"Thibaut\", \"Lamadon\", role = \"ctb\"), person(\"Thomas\", \"Leeper\", role = \"ctb\"), person(\"Tim\", \"Mastny\", role = \"ctb\"), person(\"Tom\", \"Torsney-Weir\", role = \"ctb\"), person(\"Trevor\", \"Davis\", role = \"ctb\"), person(\"Viktoras\", \"Veitas\", role = \"ctb\"), person(\"Weicheng\", \"Zhu\", role = \"ctb\"), person(\"Wush\", \"Wu\", role = \"ctb\"), person(\"Zachary\", \"Foster\", role = \"ctb\"), person(\"Zhian N.\", \"Kamvar\", role = \"ctb\", comment = c(ORCID = \"0000-0003-1458-7108\")), person(given = \"Posit Software, PBC\", role = c(\"cph\", \"fnd\")) )",
      "Description": "Provides a general-purpose tool for dynamic report generation in R using Literate Programming techniques.",
      "Depends": [
        "R (>= 3.3.0)"
      ],
      "Imports": [
        "evaluate (>= 0.15)",
        "highr",
        "methods",
        "tools",
        "xfun (>= 0.39)",
        "yaml (>= 2.1.19)"
      ],
      "Suggests": [
        "bslib",
        "codetools",
        "DBI (>= 0.4-1)",
        "digest",
        "formatR",
        "gifski",
        "gridSVG",
        "htmlwidgets (>= 0.7)",
        "curl",
        "jpeg",
        "JuliaCall (>= 0.11.1)",
        "magick",
        "markdown (>= 1.3)",
        "png",
        "ragg",
        "reticulate (>= 1.4)",
        "rgl (>= 0.95.1201)",
        "rlang",
        "rmarkdown",
        "sass",
        "showtext",
        "styler (>= 1.2.0)",
        "targets (>= 0.6.0)",
        "testit",
        "tibble",
        "tikzDevice (>= 0.10)",
        "tinytex (>= 0.46)",
        "webshot",
        "rstudioapi",
        "svglite",
        "xml2 (>= 1.2.0)"
      ],
      "License": "GPL",
      "URL": "https://yihui.org/knitr/",
      "BugReports": "https://github.com/yihui/knitr/issues",
      "Encoding": "UTF-8",
      "VignetteBuilder": "knitr",
      "SystemRequirements": "Package vignettes based on R Markdown v2 or reStructuredText require Pandoc (http://pandoc.org). The function rst2pdf() requires rst2pdf (https://github.com/rst2pdf/rst2pdf).",
      "Collate": "'block.R' 'cache.R' 'utils.R' 'citation.R' 'hooks-html.R' 'plot.R' 'defaults.R' 'concordance.R' 'engine.R' 'highlight.R' 'themes.R' 'header.R' 'hooks-asciidoc.R' 'hooks-chunk.R' 'hooks-extra.R' 'hooks-latex.R' 'hooks-md.R' 'hooks-rst.R' 'hooks-textile.R' 'hooks.R' 'output.R' 'package.R' 'pandoc.R' 'params.R' 'parser.R' 'pattern.R' 'rocco.R' 'spin.R' 'table.R' 'template.R' 'utils-conversion.R' 'utils-rd2html.R' 'utils-string.R' 'utils-sweave.R' 'utils-upload.R' 'utils-vignettes.R' 'zzz.R'",
      "RoxygenNote": "7.2.3",
      "NeedsCompilation": "no",
      "Author": "Yihui Xie [aut, cre] (<https://orcid.org/0000-0003-0645-5666>), Abhraneel Sarma [ctb], Adam Vogt [ctb], Alastair Andrew [ctb], Alex Zvoleff [ctb], Amar Al-Zubaidi [ctb], Andre Simon [ctb] (the CSS files under inst/themes/ were derived from the Highlight package http://www.andre-simon.de), Aron Atkins [ctb], Aaron Wolen [ctb], Ashley Manton [ctb], Atsushi Yasumoto [ctb] (<https://orcid.org/0000-0002-8335-495X>), Ben Baumer [ctb], Brian Diggs [ctb], Brian Zhang [ctb], Bulat Yapparov [ctb], Cassio Pereira [ctb], Christophe Dervieux [ctb], David Hall [ctb], David Hugh-Jones [ctb], David Robinson [ctb], Doug Hemken [ctb], Duncan Murdoch [ctb], Elio Campitelli [ctb], Ellis Hughes [ctb], Emily Riederer [ctb], Fabian Hirschmann [ctb], Fitch Simeon [ctb], Forest Fang [ctb], Frank E Harrell Jr [ctb] (the Sweavel package at inst/misc/Sweavel.sty), Garrick Aden-Buie [ctb], Gregoire Detrez [ctb], Hadley Wickham [ctb], Hao Zhu [ctb], Heewon Jeon [ctb], Henrik Bengtsson [ctb], Hiroaki Yutani [ctb], Ian Lyttle [ctb], Hodges Daniel [ctb], Jacob Bien [ctb], Jake Burkhead [ctb], James Manton [ctb], Jared Lander [ctb], Jason Punyon [ctb], Javier Luraschi [ctb], Jeff Arnold [ctb], Jenny Bryan [ctb], Jeremy Ashkenas [ctb, cph] (the CSS file at inst/misc/docco-classic.css), Jeremy Stephens [ctb], Jim Hester [ctb], Joe Cheng [ctb], Johannes Ranke [ctb], John Honaker [ctb], John Muschelli [ctb], Jonathan Keane [ctb], JJ Allaire [ctb], Johan Toloe [ctb], Jonathan Sidi [ctb], Joseph Larmarange [ctb], Julien Barnier [ctb], Kaiyin Zhong [ctb], Kamil Slowikowski [ctb], Karl Forner [ctb], Kevin K. Smith [ctb], Kirill Mueller [ctb], Kohske Takahashi [ctb], Lorenz Walthert [ctb], Lucas Gallindo [ctb], Marius Hofert [ctb], Martin Modrák [ctb], Michael Chirico [ctb], Michael Friendly [ctb], Michal Bojanowski [ctb], Michel Kuhlmann [ctb], Miller Patrick [ctb], Nacho Caballero [ctb], Nick Salkowski [ctb], Niels Richard Hansen [ctb], Noam Ross [ctb], Obada Mahdi [ctb], Pavel N. Krivitsky [ctb] (<https://orcid.org/0000-0002-9101-3362>), Pedro Faria [ctb], Qiang Li [ctb], Ramnath Vaidyanathan [ctb], Richard Cotton [ctb], Robert Krzyzanowski [ctb], Rodrigo Copetti [ctb], Romain Francois [ctb], Ruaridh Williamson [ctb], Sagiru Mati [ctb] (<https://orcid.org/0000-0003-1413-3974>), Scott Kostyshak [ctb], Sebastian Meyer [ctb], Sietse Brouwer [ctb], Simon de Bernard [ctb], Sylvain Rousseau [ctb], Taiyun Wei [ctb], Thibaut Assus [ctb], Thibaut Lamadon [ctb], Thomas Leeper [ctb], Tim Mastny [ctb], Tom Torsney-Weir [ctb], Trevor Davis [ctb], Viktoras Veitas [ctb], Weicheng Zhu [ctb], Wush Wu [ctb], Zachary Foster [ctb], Zhian N. Kamvar [ctb] (<https://orcid.org/0000-0003-1458-7108>), Posit Software, PBC [cph, fnd]",
      "Maintainer": "Yihui Xie <xie@yihui.name>",
      "Repository": "CRAN"
    },
    "labeling": {
      "Package": "labeling",
      "Version": "0.4.3",
      "Source": "Repository",
      "Type": "Package",
      "Title": "Axis Labeling",
      "Date": "2023-08-29",
      "Author": "Justin Talbot,",
      "Maintainer": "Nuno Sempere <nuno.semperelh@gmail.com>",
      "Description": "Functions which provide a range of axis labeling algorithms.",
      "License": "MIT + file LICENSE | Unlimited",
      "Collate": "'labeling.R'",
      "NeedsCompilation": "no",
      "Imports": [
        "stats",
        "graphics"
      ],
      "Repository": "CRAN"
    },
    "later": {
      "Package": "later",
      "Version": "1.3.2",
      "Source": "Repository",
      "Type": "Package",
      "Title": "Utilities for Scheduling Functions to Execute Later with Event Loops",
      "Authors@R": "c( person(\"Winston\", \"Chang\", role = c(\"aut\", \"cre\"), email = \"winston@posit.co\"), person(\"Joe\", \"Cheng\", role = c(\"aut\"), email = \"joe@posit.co\"), person(family = \"Posit Software, PBC\", role = \"cph\"), person(\"Marcus\", \"Geelnard\", role = c(\"ctb\", \"cph\"), comment = \"TinyCThread library, https://tinycthread.github.io/\"), person(\"Evan\", \"Nemerson\", role = c(\"ctb\", \"cph\"), comment = \"TinyCThread library, https://tinycthread.github.io/\") )",
      "Description": "Executes arbitrary R or C functions some time after the current time, after the R execution stack has emptied. The functions are scheduled in an event loop.",
      "URL": "https://r-lib.github.io/later/, https://github.com/r-lib/later",
      "BugReports": "https://github.com/r-lib/later/issues",
      "License": "MIT + file LICENSE",
      "Imports": [
        "Rcpp (>= 0.12.9)",
        "rlang"
      ],
      "LinkingTo": [
        "Rcpp"
      ],
      "RoxygenNote": "7.2.3",
      "Suggests": [
        "knitr",
        "rmarkdown",
        "testthat (>= 2.1.0)"
      ],
      "VignetteBuilder": "knitr",
      "Encoding": "UTF-8",
      "NeedsCompilation": "yes",
      "Author": "Winston Chang [aut, cre], Joe Cheng [aut], Posit Software, PBC [cph], Marcus Geelnard [ctb, cph] (TinyCThread library, https://tinycthread.github.io/), Evan Nemerson [ctb, cph] (TinyCThread library, https://tinycthread.github.io/)",
      "Maintainer": "Winston Chang <winston@posit.co>",
      "Repository": "CRAN"
    },
    "latex2exp": {
      "Package": "latex2exp",
      "Version": "0.9.6",
      "Source": "Repository",
      "Type": "Package",
      "Title": "Use LaTeX Expressions in Plots",
      "Date": "2022-11-27",
      "Authors@R": "person(\"Stefano\", \"Meschiari\", email=\"stefano.meschiari@gmail.com\", role=c(\"aut\", \"cre\"))",
      "Description": "Parses and converts LaTeX math formulas to R's plotmath expressions, used to enter mathematical formulas and symbols to be rendered as text, axis labels, etc. throughout R's plotting system.",
      "License": "MIT + file LICENSE",
      "URL": "https://www.stefanom.io/latex2exp/, https://github.com/stefano-meschiari/latex2exp",
      "BugReports": "https://github.com/stefano-meschiari/latex2exp/issues",
      "Imports": [
        "stringr",
        "magrittr"
      ],
      "Encoding": "UTF-8",
      "Suggests": [
        "testthat",
        "waldo",
        "knitr",
        "ggplot2",
        "rmarkdown",
        "purrr",
        "tibble",
        "reactable",
        "htmltools",
        "RCurl",
        "rlang",
        "dplyr"
      ],
      "VignetteBuilder": "knitr",
      "RoxygenNote": "7.1.2",
      "Language": "en-US",
      "NeedsCompilation": "no",
      "Author": "Stefano Meschiari [aut, cre]",
      "Maintainer": "Stefano Meschiari <stefano.meschiari@gmail.com>",
      "Repository": "CRAN"
    },
    "lattice": {
      "Package": "lattice",
      "Version": "0.22-5",
      "Source": "Repository",
      "Date": "2023-10-23",
      "Priority": "recommended",
      "Title": "Trellis Graphics for R",
      "Authors@R": "c(person(\"Deepayan\", \"Sarkar\", role = c(\"aut\", \"cre\"), email = \"deepayan.sarkar@r-project.org\", comment = c(ORCID = \"0000-0003-4107-1553\")), person(\"Felix\", \"Andrews\", role = \"ctb\"), person(\"Kevin\", \"Wright\", role = \"ctb\", comment = \"documentation\"), person(\"Neil\", \"Klepeis\", role = \"ctb\"), person(\"Johan\", \"Larsson\", role = \"ctb\", comment = \"miscellaneous improvements\"), person(\"Zhijian (Jason)\", \"Wen\", role = \"cph\", comment = \"filled contour code\"), person(\"Paul\", \"Murrell\", role = \"ctb\", email = \"paul@stat.auckland.ac.nz\"), person(\"Stefan\", \"Eng\", role = \"ctb\", comment = \"violin plot improvements\"), person(\"Achim\", \"Zeileis\", role = \"ctb\", comment = \"modern colors\"), person(\"Alexandre\", \"Courtiol\", role = \"ctb\", comment = \"generics for larrows, lpolygon, lrect and lsegments\") )",
      "Description": "A powerful and elegant high-level data visualization system inspired by Trellis graphics, with an emphasis on multivariate data. Lattice is sufficient for typical graphics needs, and is also flexible enough to handle most nonstandard requirements. See ?Lattice for an introduction.",
      "Depends": [
        "R (>= 4.0.0)"
      ],
      "Suggests": [
        "KernSmooth",
        "MASS",
        "latticeExtra",
        "colorspace"
      ],
      "Imports": [
        "grid",
        "grDevices",
        "graphics",
        "stats",
        "utils"
      ],
      "Enhances": [
        "chron",
        "zoo"
      ],
      "LazyLoad": "yes",
      "LazyData": "yes",
      "License": "GPL (>= 2)",
      "URL": "https://lattice.r-forge.r-project.org/",
      "BugReports": "https://github.com/deepayan/lattice/issues",
      "NeedsCompilation": "yes",
      "Author": "Deepayan Sarkar [aut, cre] (<https://orcid.org/0000-0003-4107-1553>), Felix Andrews [ctb], Kevin Wright [ctb] (documentation), Neil Klepeis [ctb], Johan Larsson [ctb] (miscellaneous improvements), Zhijian (Jason) Wen [cph] (filled contour code), Paul Murrell [ctb], Stefan Eng [ctb] (violin plot improvements), Achim Zeileis [ctb] (modern colors), Alexandre Courtiol [ctb] (generics for larrows, lpolygon, lrect and lsegments)",
      "Maintainer": "Deepayan Sarkar <deepayan.sarkar@r-project.org>",
      "Repository": "CRAN"
    },
    "lifecycle": {
      "Package": "lifecycle",
      "Version": "1.0.4",
      "Source": "Repository",
      "Title": "Manage the Life Cycle of your Package Functions",
      "Authors@R": "c( person(\"Lionel\", \"Henry\", , \"lionel@posit.co\", role = c(\"aut\", \"cre\")), person(\"Hadley\", \"Wickham\", , \"hadley@posit.co\", role = \"aut\", comment = c(ORCID = \"0000-0003-4757-117X\")), person(\"Posit Software, PBC\", role = c(\"cph\", \"fnd\")) )",
      "Description": "Manage the life cycle of your exported functions with shared conventions, documentation badges, and user-friendly deprecation warnings.",
      "License": "MIT + file LICENSE",
      "URL": "https://lifecycle.r-lib.org/, https://github.com/r-lib/lifecycle",
      "BugReports": "https://github.com/r-lib/lifecycle/issues",
      "Depends": [
        "R (>= 3.6)"
      ],
      "Imports": [
        "cli (>= 3.4.0)",
        "glue",
        "rlang (>= 1.1.0)"
      ],
      "Suggests": [
        "covr",
        "crayon",
        "knitr",
        "lintr",
        "rmarkdown",
        "testthat (>= 3.0.1)",
        "tibble",
        "tidyverse",
        "tools",
        "vctrs",
        "withr"
      ],
      "VignetteBuilder": "knitr",
      "Config/Needs/website": "tidyverse/tidytemplate, usethis",
      "Config/testthat/edition": "3",
      "Encoding": "UTF-8",
      "RoxygenNote": "7.2.1",
      "NeedsCompilation": "no",
      "Author": "Lionel Henry [aut, cre], Hadley Wickham [aut] (<https://orcid.org/0000-0003-4757-117X>), Posit Software, PBC [cph, fnd]",
      "Maintainer": "Lionel Henry <lionel@posit.co>",
      "Repository": "CRAN"
    },
    "lubridate": {
      "Package": "lubridate",
      "Version": "1.9.3",
      "Source": "Repository",
      "Type": "Package",
      "Title": "Make Dealing with Dates a Little Easier",
      "Authors@R": "c( person(\"Vitalie\", \"Spinu\", , \"spinuvit@gmail.com\", role = c(\"aut\", \"cre\")), person(\"Garrett\", \"Grolemund\", role = \"aut\"), person(\"Hadley\", \"Wickham\", role = \"aut\"), person(\"Davis\", \"Vaughan\", role = \"ctb\"), person(\"Ian\", \"Lyttle\", role = \"ctb\"), person(\"Imanuel\", \"Costigan\", role = \"ctb\"), person(\"Jason\", \"Law\", role = \"ctb\"), person(\"Doug\", \"Mitarotonda\", role = \"ctb\"), person(\"Joseph\", \"Larmarange\", role = \"ctb\"), person(\"Jonathan\", \"Boiser\", role = \"ctb\"), person(\"Chel Hee\", \"Lee\", role = \"ctb\") )",
      "Maintainer": "Vitalie Spinu <spinuvit@gmail.com>",
      "Description": "Functions to work with date-times and time-spans: fast and user friendly parsing of date-time data, extraction and updating of components of a date-time (years, months, days, hours, minutes, and seconds), algebraic manipulation on date-time and time-span objects. The 'lubridate' package has a consistent and memorable syntax that makes working with dates easy and fun.",
      "License": "GPL (>= 2)",
      "URL": "https://lubridate.tidyverse.org, https://github.com/tidyverse/lubridate",
      "BugReports": "https://github.com/tidyverse/lubridate/issues",
      "Depends": [
        "methods",
        "R (>= 3.2)"
      ],
      "Imports": [
        "generics",
        "timechange (>= 0.1.1)"
      ],
      "Suggests": [
        "covr",
        "knitr",
        "rmarkdown",
        "testthat (>= 2.1.0)",
        "vctrs (>= 0.5.0)"
      ],
      "Enhances": [
        "chron",
        "data.table",
        "timeDate",
        "tis",
        "zoo"
      ],
      "VignetteBuilder": "knitr",
      "Config/Needs/website": "tidyverse/tidytemplate",
      "Config/testthat/edition": "3",
      "Encoding": "UTF-8",
      "LazyData": "true",
      "RoxygenNote": "7.2.3",
      "SystemRequirements": "C++11, A system with zoneinfo data (e.g. /usr/share/zoneinfo). On Windows the zoneinfo included with R is used.",
      "Collate": "'Dates.r' 'POSIXt.r' 'util.r' 'parse.r' 'timespans.r' 'intervals.r' 'difftimes.r' 'durations.r' 'periods.r' 'accessors-date.R' 'accessors-day.r' 'accessors-dst.r' 'accessors-hour.r' 'accessors-minute.r' 'accessors-month.r' 'accessors-quarter.r' 'accessors-second.r' 'accessors-tz.r' 'accessors-week.r' 'accessors-year.r' 'am-pm.r' 'time-zones.r' 'numeric.r' 'coercion.r' 'constants.r' 'cyclic_encoding.r' 'data.r' 'decimal-dates.r' 'deprecated.r' 'format_ISO8601.r' 'guess.r' 'hidden.r' 'instants.r' 'leap-years.r' 'ops-addition.r' 'ops-compare.r' 'ops-division.r' 'ops-integer-division.r' 'ops-m+.r' 'ops-modulo.r' 'ops-multiplication.r' 'ops-subtraction.r' 'package.r' 'pretty.r' 'round.r' 'stamp.r' 'tzdir.R' 'update.r' 'vctrs.R' 'zzz.R'",
      "NeedsCompilation": "yes",
      "Author": "Vitalie Spinu [aut, cre], Garrett Grolemund [aut], Hadley Wickham [aut], Davis Vaughan [ctb], Ian Lyttle [ctb], Imanuel Costigan [ctb], Jason Law [ctb], Doug Mitarotonda [ctb], Joseph Larmarange [ctb], Jonathan Boiser [ctb], Chel Hee Lee [ctb]",
      "Repository": "CRAN"
    },
    "magrittr": {
      "Package": "magrittr",
      "Version": "2.0.3",
      "Source": "Repository",
      "Type": "Package",
      "Title": "A Forward-Pipe Operator for R",
      "Authors@R": "c( person(\"Stefan Milton\", \"Bache\", , \"stefan@stefanbache.dk\", role = c(\"aut\", \"cph\"), comment = \"Original author and creator of magrittr\"), person(\"Hadley\", \"Wickham\", , \"hadley@rstudio.com\", role = \"aut\"), person(\"Lionel\", \"Henry\", , \"lionel@rstudio.com\", role = \"cre\"), person(\"RStudio\", role = c(\"cph\", \"fnd\")) )",
      "Description": "Provides a mechanism for chaining commands with a new forward-pipe operator, %>%. This operator will forward a value, or the result of an expression, into the next function call/expression. There is flexible support for the type of right-hand side expressions. For more information, see package vignette.  To quote Rene Magritte, \"Ceci n'est pas un pipe.\"",
      "License": "MIT + file LICENSE",
      "URL": "https://magrittr.tidyverse.org, https://github.com/tidyverse/magrittr",
      "BugReports": "https://github.com/tidyverse/magrittr/issues",
      "Depends": [
        "R (>= 3.4.0)"
      ],
      "Suggests": [
        "covr",
        "knitr",
        "rlang",
        "rmarkdown",
        "testthat"
      ],
      "VignetteBuilder": "knitr",
      "ByteCompile": "Yes",
      "Config/Needs/website": "tidyverse/tidytemplate",
      "Encoding": "UTF-8",
      "RoxygenNote": "7.1.2",
      "NeedsCompilation": "yes",
      "Author": "Stefan Milton Bache [aut, cph] (Original author and creator of magrittr), Hadley Wickham [aut], Lionel Henry [cre], RStudio [cph, fnd]",
      "Maintainer": "Lionel Henry <lionel@rstudio.com>",
      "Repository": "CRAN"
    },
    "memoise": {
      "Package": "memoise",
      "Version": "2.0.1",
      "Source": "Repository",
      "Title": "'Memoisation' of Functions",
      "Authors@R": "c(person(given = \"Hadley\", family = \"Wickham\", role = \"aut\", email = \"hadley@rstudio.com\"), person(given = \"Jim\", family = \"Hester\", role = \"aut\"), person(given = \"Winston\", family = \"Chang\", role = c(\"aut\", \"cre\"), email = \"winston@rstudio.com\"), person(given = \"Kirill\", family = \"Müller\", role = \"aut\", email = \"krlmlr+r@mailbox.org\"), person(given = \"Daniel\", family = \"Cook\", role = \"aut\", email = \"danielecook@gmail.com\"), person(given = \"Mark\", family = \"Edmondson\", role = \"ctb\", email = \"r@sunholo.com\"))",
      "Description": "Cache the results of a function so that when you call it again with the same arguments it returns the previously computed value.",
      "License": "MIT + file LICENSE",
      "URL": "https://memoise.r-lib.org, https://github.com/r-lib/memoise",
      "BugReports": "https://github.com/r-lib/memoise/issues",
      "Imports": [
        "rlang (>= 0.4.10)",
        "cachem"
      ],
      "Suggests": [
        "digest",
        "aws.s3",
        "covr",
        "googleAuthR",
        "googleCloudStorageR",
        "httr",
        "testthat"
      ],
      "Encoding": "UTF-8",
      "RoxygenNote": "7.1.2",
      "NeedsCompilation": "no",
      "Author": "Hadley Wickham [aut], Jim Hester [aut], Winston Chang [aut, cre], Kirill Müller [aut], Daniel Cook [aut], Mark Edmondson [ctb]",
      "Maintainer": "Winston Chang <winston@rstudio.com>",
      "Repository": "CRAN"
    },
    "mgcv": {
      "Package": "mgcv",
      "Version": "1.9-1",
      "Source": "Repository",
      "Author": "Simon Wood <simon.wood@r-project.org>",
      "Maintainer": "Simon Wood <simon.wood@r-project.org>",
      "Title": "Mixed GAM Computation Vehicle with Automatic Smoothness Estimation",
      "Description": "Generalized additive (mixed) models, some of their extensions and  other generalized ridge regression with multiple smoothing  parameter estimation by (Restricted) Marginal Likelihood,  Generalized Cross Validation and similar, or using iterated  nested Laplace approximation for fully Bayesian inference. See  Wood (2017) <doi:10.1201/9781315370279> for an overview.  Includes a gam() function, a wide variety of smoothers, 'JAGS'  support and distributions beyond the exponential family.",
      "Priority": "recommended",
      "Depends": [
        "R (>= 3.6.0)",
        "nlme (>= 3.1-64)"
      ],
      "Imports": [
        "methods",
        "stats",
        "graphics",
        "Matrix",
        "splines",
        "utils"
      ],
      "Suggests": [
        "parallel",
        "survival",
        "MASS"
      ],
      "LazyLoad": "yes",
      "ByteCompile": "yes",
      "License": "GPL (>= 2)",
      "NeedsCompilation": "yes",
      "Repository": "CRAN"
    },
    "mime": {
      "Package": "mime",
      "Version": "0.12",
      "Source": "Repository",
      "Type": "Package",
      "Title": "Map Filenames to MIME Types",
      "Authors@R": "c( person(\"Yihui\", \"Xie\", role = c(\"aut\", \"cre\"), email = \"xie@yihui.name\", comment = c(ORCID = \"0000-0003-0645-5666\")), person(\"Jeffrey\", \"Horner\", role = \"ctb\"), person(\"Beilei\", \"Bian\", role = \"ctb\") )",
      "Description": "Guesses the MIME type from a filename extension using the data derived from /etc/mime.types in UNIX-type systems.",
      "Imports": [
        "tools"
      ],
      "License": "GPL",
      "URL": "https://github.com/yihui/mime",
      "BugReports": "https://github.com/yihui/mime/issues",
      "RoxygenNote": "7.1.1",
      "Encoding": "UTF-8",
      "NeedsCompilation": "yes",
      "Author": "Yihui Xie [aut, cre] (<https://orcid.org/0000-0003-0645-5666>), Jeffrey Horner [ctb], Beilei Bian [ctb]",
      "Maintainer": "Yihui Xie <xie@yihui.name>",
      "Repository": "CRAN"
    },
    "miniUI": {
      "Package": "miniUI",
      "Version": "0.1.1.1",
      "Source": "Repository",
      "Type": "Package",
      "Title": "Shiny UI Widgets for Small Screens",
      "Authors@R": "c( person(\"Joe\", \"Cheng\", role = c(\"cre\", \"aut\"), email = \"joe@rstudio.com\"), person(family = \"RStudio\", role = \"cph\") )",
      "Description": "Provides UI widget and layout functions for writing Shiny apps that work well on small screens.",
      "License": "GPL-3",
      "LazyData": "TRUE",
      "Imports": [
        "shiny (>= 0.13)",
        "htmltools (>= 0.3)",
        "utils"
      ],
      "RoxygenNote": "5.0.1",
      "NeedsCompilation": "no",
      "Author": "Joe Cheng [cre, aut], RStudio [cph]",
      "Maintainer": "Joe Cheng <joe@rstudio.com>",
      "Repository": "CRAN"
    },
    "minpack.lm": {
      "Package": "minpack.lm",
      "Version": "1.2-4",
      "Source": "Repository",
      "Title": "R Interface to the Levenberg-Marquardt Nonlinear Least-Squares Algorithm Found in MINPACK, Plus Support for Bounds",
      "Author": "Timur V. Elzhov, Katharine M. Mullen, Andrej-Nikolai Spiess, Ben Bolker",
      "Maintainer": "Katharine M. Mullen <mullenkate@gmail.com>",
      "Description": "The nls.lm function provides an R interface to lmder and lmdif from the MINPACK library, for solving nonlinear least-squares problems by a modification of the Levenberg-Marquardt algorithm, with support for lower and upper parameter bounds.  The implementation can be used via nls-like calls using the nlsLM function.",
      "Suggests": [
        "MASS"
      ],
      "License": "GPL-3",
      "Copyright": "inst/COPYRIGHTS",
      "NeedsCompilation": "yes",
      "Repository": "CRAN"
    },
    "modelr": {
      "Package": "modelr",
      "Version": "0.1.11",
      "Source": "Repository",
      "Title": "Modelling Functions that Work with the Pipe",
      "Authors@R": "c( person(\"Hadley\", \"Wickham\", , \"hadley@posit.co\", role = c(\"aut\", \"cre\")), person(\"Posit Software, PBC\", role = c(\"cph\", \"fnd\")) )",
      "Description": "Functions for modelling that help you seamlessly integrate modelling into a pipeline of data manipulation and visualisation.",
      "License": "GPL-3",
      "URL": "https://modelr.tidyverse.org, https://github.com/tidyverse/modelr",
      "BugReports": "https://github.com/tidyverse/modelr/issues",
      "Depends": [
        "R (>= 3.2)"
      ],
      "Imports": [
        "broom",
        "magrittr",
        "purrr (>= 0.2.2)",
        "rlang (>= 1.0.6)",
        "tibble",
        "tidyr (>= 0.8.0)",
        "tidyselect",
        "vctrs"
      ],
      "Suggests": [
        "compiler",
        "covr",
        "ggplot2",
        "testthat (>= 3.0.0)"
      ],
      "Config/Needs/website": "tidyverse/tidytemplate",
      "Encoding": "UTF-8",
      "LazyData": "true",
      "RoxygenNote": "7.2.3",
      "Config/testthat/edition": "3",
      "NeedsCompilation": "no",
      "Author": "Hadley Wickham [aut, cre], Posit Software, PBC [cph, fnd]",
      "Maintainer": "Hadley Wickham <hadley@posit.co>",
      "Repository": "CRAN"
    },
    "munsell": {
      "Package": "munsell",
      "Version": "0.5.0",
      "Source": "Repository",
      "Type": "Package",
      "Title": "Utilities for Using Munsell Colours",
      "Author": "Charlotte Wickham <cwickham@gmail.com>",
      "Maintainer": "Charlotte Wickham <cwickham@gmail.com>",
      "Description": "Provides easy access to, and manipulation of, the Munsell  colours. Provides a mapping between Munsell's  original notation (e.g. \"5R 5/10\") and hexadecimal strings suitable  for use directly in R graphics. Also provides utilities  to explore slices through the Munsell colour tree, to transform  Munsell colours and display colour palettes.",
      "Suggests": [
        "ggplot2",
        "testthat"
      ],
      "Imports": [
        "colorspace",
        "methods"
      ],
      "License": "MIT + file LICENSE",
      "URL": "https://cran.r-project.org/package=munsell, https://github.com/cwickham/munsell/",
      "RoxygenNote": "6.0.1",
      "NeedsCompilation": "no",
      "Repository": "CRAN"
    },
    "mvtnorm": {
      "Package": "mvtnorm",
      "Version": "1.2-4",
      "Source": "Repository",
      "Title": "Multivariate Normal and t Distributions",
      "Date": "2023-11-27",
      "Authors@R": "c(person(\"Alan\", \"Genz\", role = \"aut\"), person(\"Frank\", \"Bretz\", role = \"aut\"), person(\"Tetsuhisa\", \"Miwa\", role = \"aut\"), person(\"Xuefei\", \"Mi\", role = \"aut\"), person(\"Friedrich\", \"Leisch\", role = \"ctb\"), person(\"Fabian\", \"Scheipl\", role = \"ctb\"), person(\"Bjoern\", \"Bornkamp\", role = \"ctb\", comment = c(ORCID = \"0000-0002-6294-8185\")), person(\"Martin\", \"Maechler\", role = \"ctb\", comment = c(ORCID = \"0000-0002-8685-9910\")), person(\"Torsten\", \"Hothorn\", role = c(\"aut\", \"cre\"), email = \"Torsten.Hothorn@R-project.org\", comment = c(ORCID = \"0000-0001-8301-0471\")))",
      "Description": "Computes multivariate normal and t probabilities, quantiles, random deviates,  and densities. Log-likelihoods for multivariate Gaussian models and Gaussian copulae  parameterised by Cholesky factors of covariance or precision matrices are implemented  for interval-censored and exact data, or a mix thereof. Score functions for these  log-likelihoods are available. A class representing multiple lower triangular matrices  and corresponding methods are part of this package.",
      "Imports": [
        "stats"
      ],
      "Depends": [
        "R(>= 3.5.0)"
      ],
      "Suggests": [
        "qrng",
        "numDeriv"
      ],
      "License": "GPL-2",
      "URL": "http://mvtnorm.R-forge.R-project.org",
      "NeedsCompilation": "yes",
      "Author": "Alan Genz [aut], Frank Bretz [aut], Tetsuhisa Miwa [aut], Xuefei Mi [aut], Friedrich Leisch [ctb], Fabian Scheipl [ctb], Bjoern Bornkamp [ctb] (<https://orcid.org/0000-0002-6294-8185>), Martin Maechler [ctb] (<https://orcid.org/0000-0002-8685-9910>), Torsten Hothorn [aut, cre] (<https://orcid.org/0000-0001-8301-0471>)",
      "Maintainer": "Torsten Hothorn <Torsten.Hothorn@R-project.org>",
      "Repository": "CRAN"
    },
    "nlme": {
      "Package": "nlme",
      "Version": "3.1-164",
      "Source": "Repository",
      "Date": "2023-11-27",
      "Priority": "recommended",
      "Title": "Linear and Nonlinear Mixed Effects Models",
      "Authors@R": "c(person(\"José\", \"Pinheiro\", role = \"aut\", comment = \"S version\"), person(\"Douglas\", \"Bates\", role = \"aut\", comment = \"up to 2007\"), person(\"Saikat\", \"DebRoy\", role = \"ctb\", comment = \"up to 2002\"), person(\"Deepayan\", \"Sarkar\", role = \"ctb\", comment = \"up to 2005\"), person(\"EISPACK authors\", role = \"ctb\", comment = \"src/rs.f\"), person(\"Siem\", \"Heisterkamp\", role = \"ctb\", comment = \"Author fixed sigma\"), person(\"Bert\", \"Van Willigen\",role = \"ctb\", comment = \"Programmer fixed sigma\"), person(\"Johannes\", \"Ranke\", role = \"ctb\", comment = \"varConstProp()\"), person(\"R Core Team\", email = \"R-core@R-project.org\", role = c(\"aut\", \"cre\")))",
      "Contact": "see 'MailingList'",
      "Description": "Fit and compare Gaussian linear and nonlinear mixed-effects models.",
      "Depends": [
        "R (>= 3.5.0)"
      ],
      "Imports": [
        "graphics",
        "stats",
        "utils",
        "lattice"
      ],
      "Suggests": [
        "Hmisc",
        "MASS",
        "SASmixed"
      ],
      "LazyData": "yes",
      "Encoding": "UTF-8",
      "License": "GPL (>= 2)",
      "BugReports": "https://bugs.r-project.org",
      "MailingList": "R-help@r-project.org",
      "URL": "https://svn.r-project.org/R-packages/trunk/nlme/",
      "NeedsCompilation": "yes",
      "Author": "José Pinheiro [aut] (S version), Douglas Bates [aut] (up to 2007), Saikat DebRoy [ctb] (up to 2002), Deepayan Sarkar [ctb] (up to 2005), EISPACK authors [ctb] (src/rs.f), Siem Heisterkamp [ctb] (Author fixed sigma), Bert Van Willigen [ctb] (Programmer fixed sigma), Johannes Ranke [ctb] (varConstProp()), R Core Team [aut, cre]",
      "Maintainer": "R Core Team <R-core@R-project.org>",
      "Repository": "CRAN"
    },
    "openssl": {
      "Package": "openssl",
      "Version": "2.1.1",
      "Source": "Repository",
      "Type": "Package",
      "Title": "Toolkit for Encryption, Signatures and Certificates Based on OpenSSL",
      "Authors@R": "c(person(\"Jeroen\", \"Ooms\", role = c(\"aut\", \"cre\"), email = \"jeroen@berkeley.edu\", comment = c(ORCID = \"0000-0002-4035-0289\")), person(\"Oliver\", \"Keyes\", role = \"ctb\"))",
      "Description": "Bindings to OpenSSL libssl and libcrypto, plus custom SSH key parsers. Supports RSA, DSA and EC curves P-256, P-384, P-521, and curve25519. Cryptographic signatures can either be created and verified manually or via x509 certificates.  AES can be used in cbc, ctr or gcm mode for symmetric encryption; RSA for asymmetric (public key) encryption or EC for Diffie Hellman. High-level envelope functions  combine RSA and AES for encrypting arbitrary sized data. Other utilities include key generators, hash functions (md5, sha1, sha256, etc), base64 encoder, a secure random number generator, and 'bignum' math methods for manually performing crypto  calculations on large multibyte integers.",
      "License": "MIT + file LICENSE",
      "URL": "https://jeroen.r-universe.dev/openssl",
      "BugReports": "https://github.com/jeroen/openssl/issues",
      "SystemRequirements": "OpenSSL >= 1.0.2",
      "VignetteBuilder": "knitr",
      "Imports": [
        "askpass"
      ],
      "Suggests": [
        "curl",
        "testthat (>= 2.1.0)",
        "digest",
        "knitr",
        "rmarkdown",
        "jsonlite",
        "jose",
        "sodium"
      ],
      "RoxygenNote": "7.2.3",
      "Encoding": "UTF-8",
      "NeedsCompilation": "yes",
      "Author": "Jeroen Ooms [aut, cre] (<https://orcid.org/0000-0002-4035-0289>), Oliver Keyes [ctb]",
      "Maintainer": "Jeroen Ooms <jeroen@berkeley.edu>",
      "Repository": "CRAN"
    },
    "pillar": {
      "Package": "pillar",
      "Version": "1.9.0",
      "Source": "Repository",
      "Title": "Coloured Formatting for Columns",
      "Authors@R": "c(person(given = \"Kirill\", family = \"M\\u00fcller\", role = c(\"aut\", \"cre\"), email = \"kirill@cynkra.com\", comment = c(ORCID = \"0000-0002-1416-3412\")), person(given = \"Hadley\", family = \"Wickham\", role = \"aut\"), person(given = \"RStudio\", role = \"cph\"))",
      "Description": "Provides 'pillar' and 'colonnade' generics designed for formatting columns of data using the full range of colours provided by modern terminals.",
      "License": "MIT + file LICENSE",
      "URL": "https://pillar.r-lib.org/, https://github.com/r-lib/pillar",
      "BugReports": "https://github.com/r-lib/pillar/issues",
      "Imports": [
        "cli (>= 2.3.0)",
        "fansi",
        "glue",
        "lifecycle",
        "rlang (>= 1.0.2)",
        "utf8 (>= 1.1.0)",
        "utils",
        "vctrs (>= 0.5.0)"
      ],
      "Suggests": [
        "bit64",
        "DBI",
        "debugme",
        "DiagrammeR",
        "dplyr",
        "formattable",
        "ggplot2",
        "knitr",
        "lubridate",
        "nanotime",
        "nycflights13",
        "palmerpenguins",
        "rmarkdown",
        "scales",
        "stringi",
        "survival",
        "testthat (>= 3.1.1)",
        "tibble",
        "units (>= 0.7.2)",
        "vdiffr",
        "withr"
      ],
      "VignetteBuilder": "knitr",
      "Encoding": "UTF-8",
      "RoxygenNote": "7.2.3",
      "Config/testthat/edition": "3",
      "Config/testthat/parallel": "true",
      "Config/testthat/start-first": "format_multi_fuzz, format_multi_fuzz_2, format_multi, ctl_colonnade, ctl_colonnade_1, ctl_colonnade_2",
      "Config/autostyle/scope": "line_breaks",
      "Config/autostyle/strict": "true",
      "Config/gha/extra-packages": "DiagrammeR=?ignore-before-r=3.5.0",
      "Config/Needs/website": "tidyverse/tidytemplate",
      "NeedsCompilation": "no",
      "Author": "Kirill Müller [aut, cre] (<https://orcid.org/0000-0002-1416-3412>), Hadley Wickham [aut], RStudio [cph]",
      "Maintainer": "Kirill Müller <kirill@cynkra.com>",
      "Repository": "CRAN"
    },
    "pkgbuild": {
      "Package": "pkgbuild",
      "Version": "1.4.4",
      "Source": "Repository",
      "Title": "Find Tools Needed to Build R Packages",
      "Authors@R": "c( person(\"Hadley\", \"Wickham\", role = \"aut\"), person(\"Jim\", \"Hester\", role = \"aut\"), person(\"Gábor\", \"Csárdi\", , \"csardi.gabor@gmail.com\", role = c(\"aut\", \"cre\")), person(\"Posit Software, PBC\", role = c(\"cph\", \"fnd\")) )",
      "Description": "Provides functions used to build R packages. Locates compilers needed to build R packages on various platforms and ensures the PATH is configured appropriately so R can use them.",
      "License": "MIT + file LICENSE",
      "URL": "https://github.com/r-lib/pkgbuild, https://pkgbuild.r-lib.org",
      "BugReports": "https://github.com/r-lib/pkgbuild/issues",
      "Depends": [
        "R (>= 3.5)"
      ],
      "Imports": [
        "callr (>= 3.2.0)",
        "cli (>= 3.4.0)",
        "desc",
        "processx",
        "R6"
      ],
      "Suggests": [
        "covr",
        "cpp11",
        "knitr",
        "mockery",
        "Rcpp",
        "rmarkdown",
        "testthat (>= 3.0.0)",
        "withr (>= 2.3.0)"
      ],
      "Config/Needs/website": "tidyverse/tidytemplate",
      "Config/testthat/edition": "3",
      "Encoding": "UTF-8",
      "RoxygenNote": "7.2.3",
      "NeedsCompilation": "no",
      "Author": "Hadley Wickham [aut], Jim Hester [aut], Gábor Csárdi [aut, cre], Posit Software, PBC [cph, fnd]",
      "Maintainer": "Gábor Csárdi <csardi.gabor@gmail.com>",
      "Repository": "CRAN"
    },
    "pkgconfig": {
      "Package": "pkgconfig",
      "Version": "2.0.3",
      "Source": "Repository",
      "Title": "Private Configuration for 'R' Packages",
      "Author": "Gábor Csárdi",
      "Maintainer": "Gábor Csárdi <csardi.gabor@gmail.com>",
      "Description": "Set configuration options on a per-package basis. Options set by a given package only apply to that package, other packages are unaffected.",
      "License": "MIT + file LICENSE",
      "LazyData": "true",
      "Imports": [
        "utils"
      ],
      "Suggests": [
        "covr",
        "testthat",
        "disposables (>= 1.0.3)"
      ],
      "URL": "https://github.com/r-lib/pkgconfig#readme",
      "BugReports": "https://github.com/r-lib/pkgconfig/issues",
      "Encoding": "UTF-8",
      "NeedsCompilation": "no",
      "Repository": "CRAN"
    },
    "pkgdown": {
      "Package": "pkgdown",
      "Version": "2.0.7",
      "Source": "Repository",
      "Title": "Make Static HTML Documentation for a Package",
      "Authors@R": "c( person(\"Hadley\", \"Wickham\", , \"hadley@rstudio.com\", role = c(\"aut\", \"cre\"), comment = c(ORCID = \"0000-0003-4757-117X\")), person(\"Jay\", \"Hesselberth\", role = \"aut\", comment = c(ORCID = \"0000-0002-6299-179X\")), person(\"Maëlle\", \"Salmon\", role = \"aut\", comment = c(ORCID = \"0000-0002-2815-0399\")), person(\"RStudio\", role = c(\"cph\", \"fnd\")) )",
      "Description": "Generate an attractive and useful website from a source package.  'pkgdown' converts your documentation, vignettes, 'README', and more to 'HTML' making it easy to share information about your package online.",
      "License": "MIT + file LICENSE",
      "URL": "https://pkgdown.r-lib.org, https://github.com/r-lib/pkgdown",
      "BugReports": "https://github.com/r-lib/pkgdown/issues",
      "Depends": [
        "R (>= 3.1.0)"
      ],
      "Imports": [
        "bslib (>= 0.3.1)",
        "callr (>= 3.7.3)",
        "cli",
        "desc",
        "digest",
        "downlit (>= 0.4.0)",
        "fs (>= 1.4.0)",
        "httr (>= 1.4.2)",
        "jsonlite",
        "magrittr",
        "memoise",
        "purrr",
        "ragg",
        "rlang (>= 1.0.0)",
        "rmarkdown (>= 1.1.9007)",
        "tibble",
        "whisker",
        "withr (>= 2.4.3)",
        "xml2 (>= 1.3.1)",
        "yaml"
      ],
      "Suggests": [
        "covr",
        "diffviewer",
        "evaluate",
        "htmltools",
        "htmlwidgets",
        "knitr",
        "lifecycle",
        "methods",
        "openssl",
        "pkgload (>= 1.0.2)",
        "rsconnect",
        "rstudioapi",
        "rticles",
        "sass",
        "testthat (>= 3.1.3)",
        "tools"
      ],
      "VignetteBuilder": "knitr",
      "Config/testthat/edition": "3",
      "Config/potools/style": "explicit",
      "Config/Needs/website": "usethis, servr",
      "Encoding": "UTF-8",
      "RoxygenNote": "7.2.2.9000",
      "SystemRequirements": "pandoc",
      "NeedsCompilation": "no",
      "Author": "Hadley Wickham [aut, cre] (<https://orcid.org/0000-0003-4757-117X>), Jay Hesselberth [aut] (<https://orcid.org/0000-0002-6299-179X>), Maëlle Salmon [aut] (<https://orcid.org/0000-0002-2815-0399>), RStudio [cph, fnd]",
      "Maintainer": "Hadley Wickham <hadley@rstudio.com>",
      "Repository": "CRAN"
    },
    "pkgload": {
      "Package": "pkgload",
      "Version": "1.3.4",
      "Source": "Repository",
      "Title": "Simulate Package Installation and Attach",
      "Authors@R": "c( person(\"Hadley\", \"Wickham\", role = \"aut\"), person(\"Winston\", \"Chang\", role = \"aut\"), person(\"Jim\", \"Hester\", role = \"aut\"), person(\"Lionel\", \"Henry\", , \"lionel@posit.co\", role = c(\"aut\", \"cre\")), person(\"Posit Software, PBC\", role = c(\"cph\", \"fnd\")), person(\"R Core team\", role = \"ctb\", comment = \"Some namespace and vignette code extracted from base R\") )",
      "Description": "Simulates the process of installing a package and then attaching it. This is a key part of the 'devtools' package as it allows you to rapidly iterate while developing a package.",
      "License": "GPL-3",
      "URL": "https://github.com/r-lib/pkgload, https://pkgload.r-lib.org",
      "BugReports": "https://github.com/r-lib/pkgload/issues",
      "Depends": [
        "R (>= 3.4.0)"
      ],
      "Imports": [
        "cli (>= 3.3.0)",
        "crayon",
        "desc",
        "fs",
        "glue",
        "methods",
        "pkgbuild",
        "rlang (>= 1.1.1)",
        "rprojroot",
        "utils",
        "withr (>= 2.4.3)"
      ],
      "Suggests": [
        "bitops",
        "covr",
        "mathjaxr",
        "mockr",
        "pak",
        "Rcpp",
        "remotes",
        "rstudioapi",
        "testthat (>= 3.1.0)"
      ],
      "Config/Needs/website": "tidyverse/tidytemplate, ggplot2",
      "Config/testthat/edition": "3",
      "Config/testthat/parallel": "TRUE",
      "Config/testthat/start-first": "dll",
      "Encoding": "UTF-8",
      "RoxygenNote": "7.2.3",
      "NeedsCompilation": "no",
      "Author": "Hadley Wickham [aut], Winston Chang [aut], Jim Hester [aut], Lionel Henry [aut, cre], Posit Software, PBC [cph, fnd], R Core team [ctb] (Some namespace and vignette code extracted from base R)",
      "Maintainer": "Lionel Henry <lionel@posit.co>",
      "Repository": "CRAN"
    },
    "pracma": {
      "Package": "pracma",
      "Version": "2.4.4",
      "Source": "Repository",
      "Type": "Package",
      "Date": "2023-11-08",
      "Title": "Practical Numerical Math Functions",
      "Authors@R": "person(\"Hans W.\", \"Borchers\",  email=\"hwborchers@googlemail.com\",  role=c(\"aut\", \"cre\"))",
      "Depends": [
        "R (>= 3.1.0)"
      ],
      "Imports": [
        "graphics",
        "grDevices",
        "stats",
        "utils"
      ],
      "Suggests": [
        "NlcOptim",
        "quadprog"
      ],
      "Description": "Provides a large number of functions from numerical analysis and linear algebra, numerical optimization, differential equations, time series, plus some well-known special mathematical functions. Uses 'MATLAB' function names where appropriate to simplify porting.",
      "License": "GPL (>= 3)",
      "ByteCompile": "true",
      "LazyData": "yes",
      "NeedsCompilation": "no",
      "Author": "Hans W. Borchers [aut, cre]",
      "Maintainer": "Hans W. Borchers <hwborchers@googlemail.com>",
      "Repository": "CRAN"
    },
    "praise": {
      "Package": "praise",
      "Version": "1.0.0",
      "Source": "Repository",
      "Title": "Praise Users",
      "Author": "Gabor Csardi, Sindre Sorhus",
      "Maintainer": "Gabor Csardi <csardi.gabor@gmail.com>",
      "Description": "Build friendly R packages that praise their users if they have done something good, or they just need it to feel better.",
      "License": "MIT + file LICENSE",
      "LazyData": "true",
      "URL": "https://github.com/gaborcsardi/praise",
      "BugReports": "https://github.com/gaborcsardi/praise/issues",
      "Suggests": [
        "testthat"
      ],
      "Collate": "'adjective.R' 'adverb.R' 'exclamation.R' 'verb.R' 'rpackage.R' 'package.R'",
      "NeedsCompilation": "no",
      "Repository": "CRAN"
    },
    "prettyunits": {
      "Package": "prettyunits",
      "Version": "1.2.0",
      "Source": "Repository",
      "Title": "Pretty, Human Readable Formatting of Quantities",
      "Authors@R": "c( person(\"Gabor\", \"Csardi\", email=\"csardi.gabor@gmail.com\", role=c(\"aut\", \"cre\")), person(\"Bill\", \"Denney\", email=\"wdenney@humanpredictions.com\", role=c(\"ctb\"), comment=c(ORCID=\"0000-0002-5759-428X\")), person(\"Christophe\", \"Regouby\", email=\"christophe.regouby@free.fr\", role=c(\"ctb\")) )",
      "Description": "Pretty, human readable formatting of quantities. Time intervals: '1337000' -> '15d 11h 23m 20s'. Vague time intervals: '2674000' -> 'about a month ago'. Bytes: '1337' -> '1.34 kB'. Rounding: '99' with 3 significant digits -> '99.0' p-values: '0.00001' -> '<0.0001'. Colors: '#FF0000' -> 'red'. Quantities: '1239437' -> '1.24 M'.",
      "License": "MIT + file LICENSE",
      "URL": "https://github.com/r-lib/prettyunits",
      "BugReports": "https://github.com/r-lib/prettyunits/issues",
      "Depends": [
        "R(>= 2.10)"
      ],
      "Suggests": [
        "codetools",
        "covr",
        "testthat"
      ],
      "RoxygenNote": "7.2.3",
      "Encoding": "UTF-8",
      "NeedsCompilation": "no",
      "Author": "Gabor Csardi [aut, cre], Bill Denney [ctb] (<https://orcid.org/0000-0002-5759-428X>), Christophe Regouby [ctb]",
      "Maintainer": "Gabor Csardi <csardi.gabor@gmail.com>",
      "Repository": "CRAN"
    },
    "processx": {
      "Package": "processx",
      "Version": "3.8.4",
      "Source": "Repository",
      "Title": "Execute and Control System Processes",
      "Authors@R": "c( person(\"Gábor\", \"Csárdi\", , \"csardi.gabor@gmail.com\", role = c(\"aut\", \"cre\", \"cph\"), comment = c(ORCID = \"0000-0001-7098-9676\")), person(\"Winston\", \"Chang\", role = \"aut\"), person(\"Posit Software, PBC\", role = c(\"cph\", \"fnd\")), person(\"Ascent Digital Services\", role = c(\"cph\", \"fnd\")) )",
      "Description": "Tools to run system processes in the background.  It can check if a background process is running; wait on a background process to finish; get the exit status of finished processes; kill background processes. It can read the standard output and error of the processes, using non-blocking connections. 'processx' can poll a process for standard output or error, with a timeout. It can also poll several processes at once.",
      "License": "MIT + file LICENSE",
      "URL": "https://processx.r-lib.org, https://github.com/r-lib/processx",
      "BugReports": "https://github.com/r-lib/processx/issues",
      "Depends": [
        "R (>= 3.4.0)"
      ],
      "Imports": [
        "ps (>= 1.2.0)",
        "R6",
        "utils"
      ],
      "Suggests": [
        "callr (>= 3.7.3)",
        "cli (>= 3.3.0)",
        "codetools",
        "covr",
        "curl",
        "debugme",
        "parallel",
        "rlang (>= 1.0.2)",
        "testthat (>= 3.0.0)",
        "webfakes",
        "withr"
      ],
      "Config/Needs/website": "tidyverse/tidytemplate",
      "Config/testthat/edition": "3",
      "Encoding": "UTF-8",
      "RoxygenNote": "7.3.1.9000",
      "NeedsCompilation": "yes",
      "Author": "Gábor Csárdi [aut, cre, cph] (<https://orcid.org/0000-0001-7098-9676>), Winston Chang [aut], Posit Software, PBC [cph, fnd], Ascent Digital Services [cph, fnd]",
      "Maintainer": "Gábor Csárdi <csardi.gabor@gmail.com>",
      "Repository": "CRAN"
    },
    "profvis": {
      "Package": "profvis",
      "Version": "0.3.8",
      "Source": "Repository",
      "Title": "Interactive Visualizations for Profiling R Code",
      "Authors@R": "c( person(\"Winston\", \"Chang\", email = \"winston@rstudio.com\", role = c(\"aut\", \"cre\")), person(\"Javier\", \"Luraschi\", email = \"javier@rstudio.com\", role = \"aut\"), person(\"Timothy\", \"Mastny\", role = \"aut\"), person(family = \"RStudio\", role = \"cph\"), person(family = \"jQuery Foundation\", role = \"cph\", comment = \"jQuery library\"), person(family = \"jQuery contributors\", role = c(\"ctb\", \"cph\"), comment = \"jQuery library; authors listed in inst/www/shared/jquery-AUTHORS.txt\"), person(\"Mike\", \"Bostock\", role = c(\"ctb\", \"cph\"), comment = \"D3 library\"), person(family = \"D3 contributors\", role = \"ctb\", comment = \"D3 library\"), person(\"Ivan\", \"Sagalaev\", role = c(\"ctb\", \"cph\"), comment = \"highlight.js library\") )",
      "Description": "Interactive visualizations for profiling R code.",
      "Depends": [
        "R (>= 3.0)"
      ],
      "Imports": [
        "htmlwidgets (>= 0.3.2)",
        "purrr",
        "rlang (>= 0.4.9)",
        "stringr",
        "vctrs"
      ],
      "License": "GPL-3 | file LICENSE",
      "Suggests": [
        "knitr",
        "ggplot2",
        "rmarkdown",
        "testthat (>= 3.0.0)",
        "devtools",
        "shiny",
        "htmltools"
      ],
      "RoxygenNote": "7.2.3",
      "URL": "https://rstudio.github.io/profvis/",
      "Encoding": "UTF-8",
      "Config/testthat/edition": "3",
      "NeedsCompilation": "yes",
      "Author": "Winston Chang [aut, cre], Javier Luraschi [aut], Timothy Mastny [aut], RStudio [cph], jQuery Foundation [cph] (jQuery library), jQuery contributors [ctb, cph] (jQuery library; authors listed in inst/www/shared/jquery-AUTHORS.txt), Mike Bostock [ctb, cph] (D3 library), D3 contributors [ctb] (D3 library), Ivan Sagalaev [ctb, cph] (highlight.js library)",
      "Maintainer": "Winston Chang <winston@rstudio.com>",
      "Repository": "CRAN"
    },
    "progress": {
      "Package": "progress",
      "Version": "1.2.3",
      "Source": "Repository",
      "Title": "Terminal Progress Bars",
      "Authors@R": "c( person(\"Gábor\", \"Csárdi\", , \"csardi.gabor@gmail.com\", role = c(\"aut\", \"cre\")), person(\"Rich\", \"FitzJohn\", role = \"aut\"), person(\"Posit Software, PBC\", role = c(\"cph\", \"fnd\")) )",
      "Description": "Configurable Progress bars, they may include percentage, elapsed time, and/or the estimated completion time. They work in terminals, in 'Emacs' 'ESS', 'RStudio', 'Windows' 'Rgui' and the 'macOS' 'R.app'. The package also provides a 'C++' 'API', that works with or without 'Rcpp'.",
      "License": "MIT + file LICENSE",
      "URL": "https://github.com/r-lib/progress#readme, http://r-lib.github.io/progress/",
      "BugReports": "https://github.com/r-lib/progress/issues",
      "Depends": [
        "R (>= 3.6)"
      ],
      "Imports": [
        "crayon",
        "hms",
        "prettyunits",
        "R6"
      ],
      "Suggests": [
        "Rcpp",
        "testthat (>= 3.0.0)",
        "withr"
      ],
      "Config/Needs/website": "tidyverse/tidytemplate",
      "Config/testthat/edition": "3",
      "Encoding": "UTF-8",
      "RoxygenNote": "7.2.3",
      "NeedsCompilation": "no",
      "Author": "Gábor Csárdi [aut, cre], Rich FitzJohn [aut], Posit Software, PBC [cph, fnd]",
      "Maintainer": "Gábor Csárdi <csardi.gabor@gmail.com>",
      "Repository": "CRAN"
    },
    "promises": {
      "Package": "promises",
      "Version": "1.2.1",
      "Source": "Repository",
      "Type": "Package",
      "Title": "Abstractions for Promise-Based Asynchronous Programming",
      "Authors@R": "c( person(\"Joe\", \"Cheng\", , \"joe@posit.co\", role = c(\"aut\", \"cre\")), person(\"Posit Software, PBC\", role = c(\"cph\", \"fnd\")) )",
      "Description": "Provides fundamental abstractions for doing asynchronous programming in R using promises. Asynchronous programming is useful for allowing a single R process to orchestrate multiple tasks in the background while also attending to something else. Semantics are similar to 'JavaScript' promises, but with a syntax that is idiomatic R.",
      "License": "MIT + file LICENSE",
      "URL": "https://rstudio.github.io/promises/, https://github.com/rstudio/promises",
      "BugReports": "https://github.com/rstudio/promises/issues",
      "Imports": [
        "fastmap (>= 1.1.0)",
        "later",
        "magrittr (>= 1.5)",
        "R6",
        "Rcpp",
        "rlang",
        "stats"
      ],
      "Suggests": [
        "future (>= 1.21.0)",
        "knitr",
        "purrr",
        "rmarkdown",
        "spelling",
        "testthat",
        "vembedr"
      ],
      "LinkingTo": [
        "later",
        "Rcpp"
      ],
      "VignetteBuilder": "knitr",
      "Config/Needs/website": "rsconnect",
      "Encoding": "UTF-8",
      "Language": "en-US",
      "RoxygenNote": "7.2.3",
      "NeedsCompilation": "yes",
      "Author": "Joe Cheng [aut, cre], Posit Software, PBC [cph, fnd]",
      "Maintainer": "Joe Cheng <joe@posit.co>",
      "Repository": "CRAN"
    },
    "ps": {
      "Package": "ps",
      "Version": "1.7.6",
      "Source": "Repository",
      "Title": "List, Query, Manipulate System Processes",
      "Authors@R": "c( person(\"Jay\", \"Loden\", role = \"aut\"), person(\"Dave\", \"Daeschler\", role = \"aut\"), person(\"Giampaolo\", \"Rodola'\", role = \"aut\"), person(\"Gábor\", \"Csárdi\", , \"csardi.gabor@gmail.com\", role = c(\"aut\", \"cre\")), person(\"Posit Software, PBC\", role = c(\"cph\", \"fnd\")) )",
      "Description": "List, query and manipulate all system processes, on 'Windows', 'Linux' and 'macOS'.",
      "License": "MIT + file LICENSE",
      "URL": "https://github.com/r-lib/ps, https://ps.r-lib.org/",
      "BugReports": "https://github.com/r-lib/ps/issues",
      "Depends": [
        "R (>= 3.4)"
      ],
      "Imports": [
        "utils"
      ],
      "Suggests": [
        "callr",
        "covr",
        "curl",
        "pillar",
        "pingr",
        "processx (>= 3.1.0)",
        "R6",
        "rlang",
        "testthat (>= 3.0.0)",
        "webfakes"
      ],
      "Biarch": "true",
      "Config/Needs/website": "tidyverse/tidytemplate",
      "Config/testthat/edition": "3",
      "Encoding": "UTF-8",
      "RoxygenNote": "7.2.3",
      "NeedsCompilation": "yes",
      "Author": "Jay Loden [aut], Dave Daeschler [aut], Giampaolo Rodola' [aut], Gábor Csárdi [aut, cre], Posit Software, PBC [cph, fnd]",
      "Maintainer": "Gábor Csárdi <csardi.gabor@gmail.com>",
      "Repository": "CRAN"
    },
    "purrr": {
      "Package": "purrr",
      "Version": "1.0.2",
      "Source": "Repository",
      "Title": "Functional Programming Tools",
      "Authors@R": "c( person(\"Hadley\", \"Wickham\", , \"hadley@rstudio.com\", role = c(\"aut\", \"cre\"), comment = c(ORCID = \"0000-0003-4757-117X\")), person(\"Lionel\", \"Henry\", , \"lionel@rstudio.com\", role = \"aut\"), person(\"RStudio\", role = c(\"cph\", \"fnd\")) )",
      "Description": "A complete and consistent functional programming toolkit for R.",
      "License": "MIT + file LICENSE",
      "URL": "https://purrr.tidyverse.org/, https://github.com/tidyverse/purrr",
      "BugReports": "https://github.com/tidyverse/purrr/issues",
      "Depends": [
        "R (>= 3.5.0)"
      ],
      "Imports": [
        "cli (>= 3.6.1)",
        "lifecycle (>= 1.0.3)",
        "magrittr (>= 1.5.0)",
        "rlang (>= 1.1.1)",
        "vctrs (>= 0.6.3)"
      ],
      "Suggests": [
        "covr",
        "dplyr (>= 0.7.8)",
        "httr",
        "knitr",
        "lubridate",
        "rmarkdown",
        "testthat (>= 3.0.0)",
        "tibble",
        "tidyselect"
      ],
      "LinkingTo": [
        "cli"
      ],
      "VignetteBuilder": "knitr",
      "Biarch": "true",
      "Config/Needs/website": "tidyverse/tidytemplate, tidyr",
      "Config/testthat/edition": "3",
      "Encoding": "UTF-8",
      "RoxygenNote": "7.2.3",
      "NeedsCompilation": "yes",
      "Author": "Hadley Wickham [aut, cre] (<https://orcid.org/0000-0003-4757-117X>), Lionel Henry [aut], RStudio [cph, fnd]",
      "Maintainer": "Hadley Wickham <hadley@rstudio.com>",
      "Repository": "CRAN"
    },
    "ragg": {
      "Package": "ragg",
      "Version": "1.3.0",
      "Source": "Repository",
      "Type": "Package",
      "Title": "Graphic Devices Based on AGG",
      "Authors@R": "c( person(\"Thomas Lin\", \"Pedersen\", , \"thomas.pedersen@posit.co\", role = c(\"cre\", \"aut\"), comment = c(ORCID = \"0000-0002-5147-4711\")), person(\"Maxim\", \"Shemanarev\", role = c(\"aut\", \"cph\"), comment = \"Author of AGG\"), person(\"Tony\", \"Juricic\", , \"tonygeek@yahoo.com\", role = c(\"ctb\", \"cph\"), comment = \"Contributor to AGG\"), person(\"Milan\", \"Marusinec\", , \"milan@marusinec.sk\", role = c(\"ctb\", \"cph\"), comment = \"Contributor to AGG\"), person(\"Spencer\", \"Garrett\", role = \"ctb\", comment = \"Contributor to AGG\"), person(\"Posit, PBC\", role = c(\"cph\", \"fnd\")) )",
      "Maintainer": "Thomas Lin Pedersen <thomas.pedersen@posit.co>",
      "Description": "Anti-Grain Geometry (AGG) is a high-quality and high-performance 2D drawing library. The 'ragg' package provides a set of graphic devices based on AGG to use as alternative to the raster devices provided through the 'grDevices' package.",
      "License": "MIT + file LICENSE",
      "URL": "https://ragg.r-lib.org, https://github.com/r-lib/ragg",
      "BugReports": "https://github.com/r-lib/ragg/issues",
      "Imports": [
        "systemfonts (>= 1.0.3)",
        "textshaping (>= 0.3.0)"
      ],
      "Suggests": [
        "covr",
        "graphics",
        "grid",
        "testthat (>= 3.0.0)"
      ],
      "LinkingTo": [
        "systemfonts",
        "textshaping"
      ],
      "Config/Needs/website": "ggplot2, devoid, magick, bench, tidyr, ggridges, hexbin, sessioninfo, pkgdown, tidyverse/tidytemplate",
      "Encoding": "UTF-8",
      "RoxygenNote": "7.3.1",
      "SystemRequirements": "freetype2, libpng, libtiff, libjpeg",
      "Config/testthat/edition": "3",
      "NeedsCompilation": "yes",
      "Author": "Thomas Lin Pedersen [cre, aut] (<https://orcid.org/0000-0002-5147-4711>), Maxim Shemanarev [aut, cph] (Author of AGG), Tony Juricic [ctb, cph] (Contributor to AGG), Milan Marusinec [ctb, cph] (Contributor to AGG), Spencer Garrett [ctb] (Contributor to AGG), Posit, PBC [cph, fnd]",
      "Repository": "CRAN"
    },
    "rappdirs": {
      "Package": "rappdirs",
      "Version": "0.3.3",
      "Source": "Repository",
      "Type": "Package",
      "Title": "Application Directories: Determine Where to Save Data, Caches, and Logs",
      "Authors@R": "c(person(given = \"Hadley\", family = \"Wickham\", role = c(\"trl\", \"cre\", \"cph\"), email = \"hadley@rstudio.com\"), person(given = \"RStudio\", role = \"cph\"), person(given = \"Sridhar\", family = \"Ratnakumar\", role = \"aut\"), person(given = \"Trent\", family = \"Mick\", role = \"aut\"), person(given = \"ActiveState\", role = \"cph\", comment = \"R/appdir.r, R/cache.r, R/data.r, R/log.r translated from appdirs\"), person(given = \"Eddy\", family = \"Petrisor\", role = \"ctb\"), person(given = \"Trevor\", family = \"Davis\", role = c(\"trl\", \"aut\")), person(given = \"Gabor\", family = \"Csardi\", role = \"ctb\"), person(given = \"Gregory\", family = \"Jefferis\", role = \"ctb\"))",
      "Description": "An easy way to determine which directories on the users computer you should use to save data, caches and logs. A port of Python's 'Appdirs' (<https://github.com/ActiveState/appdirs>) to R.",
      "License": "MIT + file LICENSE",
      "URL": "https://rappdirs.r-lib.org, https://github.com/r-lib/rappdirs",
      "BugReports": "https://github.com/r-lib/rappdirs/issues",
      "Depends": [
        "R (>= 3.2)"
      ],
      "Suggests": [
        "roxygen2",
        "testthat (>= 3.0.0)",
        "covr",
        "withr"
      ],
      "Copyright": "Original python appdirs module copyright (c) 2010 ActiveState Software Inc. R port copyright Hadley Wickham, RStudio. See file LICENSE for details.",
      "Encoding": "UTF-8",
      "RoxygenNote": "7.1.1",
      "Config/testthat/edition": "3",
      "NeedsCompilation": "yes",
      "Author": "Hadley Wickham [trl, cre, cph], RStudio [cph], Sridhar Ratnakumar [aut], Trent Mick [aut], ActiveState [cph] (R/appdir.r, R/cache.r, R/data.r, R/log.r translated from appdirs), Eddy Petrisor [ctb], Trevor Davis [trl, aut], Gabor Csardi [ctb], Gregory Jefferis [ctb]",
      "Maintainer": "Hadley Wickham <hadley@rstudio.com>",
      "Repository": "CRAN"
    },
    "rbibutils": {
      "Package": "rbibutils",
      "Version": "2.2.16",
      "Source": "Repository",
      "Type": "Package",
      "Title": "Read 'Bibtex' Files and Convert Between Bibliography Formats",
      "Authors@R": "c( person(given = c(\"Georgi\", \"N.\"), family = \"Boshnakov\",  role = c(\"aut\", \"cre\"), \t email = \"georgi.boshnakov@manchester.ac.uk\", comment = \"R port, R code, new C code and modifications to bibutils' C code, conversion to Bibentry (R and C code)\" ), person(given = \"Chris\", family = \"Putman\", role = \"aut\", comment = \"src/*, author of the bibutils libraries, https://sourceforge.net/projects/bibutils/\"), person(given = \"Richard\", family = \"Mathar\", role = \"ctb\", comment = \"src/addsout.c\"), person(given = \"Johannes\", family = \"Wilm\", role = \"ctb\", comment = \"src/biblatexin.c, src/bltypes.c\") )",
      "Description": "Read and write 'Bibtex' files. Convert between bibliography formats, including 'Bibtex', 'Biblatex', 'PubMed', 'Endnote', and 'Bibentry'.  Includes a port of the 'bibutils' utilities by Chris Putnam <https://sourceforge.net/projects/bibutils/>. Supports all bibliography formats and character encodings implemented in 'bibutils'.",
      "License": "GPL-2",
      "URL": "https://geobosh.github.io/rbibutils/ (doc), https://github.com/GeoBosh/rbibutils (devel)",
      "BugReports": "https://github.com/GeoBosh/rbibutils/issues",
      "Depends": [
        "R (>= 2.10)"
      ],
      "Imports": [
        "utils",
        "tools"
      ],
      "Suggests": [
        "testthat"
      ],
      "Encoding": "UTF-8",
      "NeedsCompilation": "yes",
      "Config/Needs/memcheck": "devtools, rcmdcheck",
      "Author": "Georgi N. Boshnakov [aut, cre] (R port, R code, new C code and modifications to bibutils' C code, conversion to Bibentry (R and C code)), Chris Putman [aut] (src/*, author of the bibutils libraries, https://sourceforge.net/projects/bibutils/), Richard Mathar [ctb] (src/addsout.c), Johannes Wilm [ctb] (src/biblatexin.c, src/bltypes.c)",
      "Maintainer": "Georgi N. Boshnakov <georgi.boshnakov@manchester.ac.uk>",
      "Repository": "CRAN"
    },
    "rcmdcheck": {
      "Package": "rcmdcheck",
      "Version": "1.4.0",
      "Source": "Repository",
      "Title": "Run 'R CMD check' from 'R' and Capture Results",
      "Authors@R": "person(given = \"Gábor\", family = \"Csárdi\", role = c(\"cre\", \"aut\"), email = \"csardi.gabor@gmail.com\")",
      "Description": "Run 'R CMD check' from 'R' and capture the results of the individual checks. Supports running checks in the background, timeouts, pretty printing and comparing check results.",
      "License": "MIT + file LICENSE",
      "URL": "https://r-lib.github.io/rcmdcheck/, https://github.com/r-Lib/rcmdcheck#readme",
      "BugReports": "https://github.com/r-Lib/rcmdcheck/issues",
      "Imports": [
        "callr (>= 3.1.1.9000)",
        "cli (>= 3.0.0)",
        "curl",
        "desc (>= 1.2.0)",
        "digest",
        "pkgbuild",
        "prettyunits",
        "R6",
        "rprojroot",
        "sessioninfo (>= 1.1.1)",
        "utils",
        "withr",
        "xopen"
      ],
      "Suggests": [
        "covr",
        "knitr",
        "mockery",
        "processx",
        "ps",
        "rmarkdown",
        "svglite",
        "testthat",
        "webfakes"
      ],
      "Encoding": "UTF-8",
      "RoxygenNote": "7.1.2",
      "Config/testthat/edition": "3",
      "NeedsCompilation": "no",
      "Author": "Gábor Csárdi [cre, aut]",
      "Maintainer": "Gábor Csárdi <csardi.gabor@gmail.com>",
      "Repository": "CRAN"
    },
    "readr": {
      "Package": "readr",
      "Version": "2.1.5",
      "Source": "Repository",
      "Title": "Read Rectangular Text Data",
      "Authors@R": "c( person(\"Hadley\", \"Wickham\", , \"hadley@posit.co\", role = \"aut\"), person(\"Jim\", \"Hester\", role = \"aut\"), person(\"Romain\", \"Francois\", role = \"ctb\"), person(\"Jennifer\", \"Bryan\", , \"jenny@posit.co\", role = c(\"aut\", \"cre\"), comment = c(ORCID = \"0000-0002-6983-2759\")), person(\"Shelby\", \"Bearrows\", role = \"ctb\"), person(\"Posit Software, PBC\", role = c(\"cph\", \"fnd\")), person(\"https://github.com/mandreyel/\", role = \"cph\", comment = \"mio library\"), person(\"Jukka\", \"Jylänki\", role = c(\"ctb\", \"cph\"), comment = \"grisu3 implementation\"), person(\"Mikkel\", \"Jørgensen\", role = c(\"ctb\", \"cph\"), comment = \"grisu3 implementation\") )",
      "Description": "The goal of 'readr' is to provide a fast and friendly way to read rectangular data (like 'csv', 'tsv', and 'fwf').  It is designed to flexibly parse many types of data found in the wild, while still cleanly failing when data unexpectedly changes.",
      "License": "MIT + file LICENSE",
      "URL": "https://readr.tidyverse.org, https://github.com/tidyverse/readr",
      "BugReports": "https://github.com/tidyverse/readr/issues",
      "Depends": [
        "R (>= 3.6)"
      ],
      "Imports": [
        "cli (>= 3.2.0)",
        "clipr",
        "crayon",
        "hms (>= 0.4.1)",
        "lifecycle (>= 0.2.0)",
        "methods",
        "R6",
        "rlang",
        "tibble",
        "utils",
        "vroom (>= 1.6.0)"
      ],
      "Suggests": [
        "covr",
        "curl",
        "datasets",
        "knitr",
        "rmarkdown",
        "spelling",
        "stringi",
        "testthat (>= 3.2.0)",
        "tzdb (>= 0.1.1)",
        "waldo",
        "withr",
        "xml2"
      ],
      "LinkingTo": [
        "cpp11",
        "tzdb (>= 0.1.1)"
      ],
      "VignetteBuilder": "knitr",
      "Config/Needs/website": "tidyverse, tidyverse/tidytemplate",
      "Config/testthat/edition": "3",
      "Config/testthat/parallel": "false",
      "Encoding": "UTF-8",
      "Language": "en-US",
      "RoxygenNote": "7.2.3",
      "NeedsCompilation": "yes",
      "Author": "Hadley Wickham [aut], Jim Hester [aut], Romain Francois [ctb], Jennifer Bryan [aut, cre] (<https://orcid.org/0000-0002-6983-2759>), Shelby Bearrows [ctb], Posit Software, PBC [cph, fnd], https://github.com/mandreyel/ [cph] (mio library), Jukka Jylänki [ctb, cph] (grisu3 implementation), Mikkel Jørgensen [ctb, cph] (grisu3 implementation)",
      "Maintainer": "Jennifer Bryan <jenny@posit.co>",
      "Repository": "CRAN"
    },
    "readxl": {
      "Package": "readxl",
      "Version": "1.4.3",
      "Source": "Repository",
      "Title": "Read Excel Files",
      "Authors@R": "c( person(\"Hadley\", \"Wickham\", , \"hadley@posit.co\", role = \"aut\", comment = c(ORCID = \"0000-0003-4757-117X\")), person(\"Jennifer\", \"Bryan\", , \"jenny@posit.co\", role = c(\"aut\", \"cre\"), comment = c(ORCID = \"0000-0002-6983-2759\")), person(\"Posit, PBC\", role = c(\"cph\", \"fnd\"), comment = \"Copyright holder of all R code and all C/C++ code without explicit copyright attribution\"), person(\"Marcin\", \"Kalicinski\", role = c(\"ctb\", \"cph\"), comment = \"Author of included RapidXML code\"), person(\"Komarov Valery\", role = c(\"ctb\", \"cph\"), comment = \"Author of included libxls code\"), person(\"Christophe Leitienne\", role = c(\"ctb\", \"cph\"), comment = \"Author of included libxls code\"), person(\"Bob Colbert\", role = c(\"ctb\", \"cph\"), comment = \"Author of included libxls code\"), person(\"David Hoerl\", role = c(\"ctb\", \"cph\"), comment = \"Author of included libxls code\"), person(\"Evan Miller\", role = c(\"ctb\", \"cph\"), comment = \"Author of included libxls code\") )",
      "Description": "Import excel files into R. Supports '.xls' via the embedded 'libxls' C library <https://github.com/libxls/libxls> and '.xlsx' via the embedded 'RapidXML' C++ library <https://rapidxml.sourceforge.net/>. Works on Windows, Mac and Linux without external dependencies.",
      "License": "MIT + file LICENSE",
      "URL": "https://readxl.tidyverse.org, https://github.com/tidyverse/readxl",
      "BugReports": "https://github.com/tidyverse/readxl/issues",
      "Depends": [
        "R (>= 3.6)"
      ],
      "Imports": [
        "cellranger",
        "tibble (>= 2.0.1)",
        "utils"
      ],
      "Suggests": [
        "covr",
        "knitr",
        "rmarkdown",
        "testthat (>= 3.1.6)",
        "withr"
      ],
      "LinkingTo": [
        "cpp11 (>= 0.4.0)",
        "progress"
      ],
      "VignetteBuilder": "knitr",
      "Config/Needs/website": "tidyverse/tidytemplate, tidyverse",
      "Config/testthat/edition": "3",
      "Encoding": "UTF-8",
      "Note": "libxls v1.6.2 (patched) 45abe77",
      "RoxygenNote": "7.2.3",
      "NeedsCompilation": "yes",
      "Author": "Hadley Wickham [aut] (<https://orcid.org/0000-0003-4757-117X>), Jennifer Bryan [aut, cre] (<https://orcid.org/0000-0002-6983-2759>), Posit, PBC [cph, fnd] (Copyright holder of all R code and all C/C++ code without explicit copyright attribution), Marcin Kalicinski [ctb, cph] (Author of included RapidXML code), Komarov Valery [ctb, cph] (Author of included libxls code), Christophe Leitienne [ctb, cph] (Author of included libxls code), Bob Colbert [ctb, cph] (Author of included libxls code), David Hoerl [ctb, cph] (Author of included libxls code), Evan Miller [ctb, cph] (Author of included libxls code)",
      "Maintainer": "Jennifer Bryan <jenny@posit.co>",
      "Repository": "CRAN"
    },
    "rematch": {
      "Package": "rematch",
      "Version": "2.0.0",
      "Source": "Repository",
      "Title": "Match Regular Expressions with a Nicer 'API'",
      "Author": "Gabor Csardi",
      "Maintainer": "Gabor Csardi <csardi.gabor@gmail.com>",
      "Description": "A small wrapper on 'regexpr' to extract the matches and captured groups from the match of a regular expression to a character vector.",
      "License": "MIT + file LICENSE",
      "URL": "https://github.com/gaborcsardi/rematch",
      "BugReports": "https://github.com/gaborcsardi/rematch/issues",
      "RoxygenNote": "5.0.1.9000",
      "Suggests": [
        "covr",
        "testthat"
      ],
      "Encoding": "UTF-8",
      "NeedsCompilation": "no",
      "Repository": "CRAN"
    },
    "rematch2": {
      "Package": "rematch2",
      "Version": "2.1.2",
      "Source": "Repository",
      "Title": "Tidy Output from Regular Expression Matching",
      "Authors@R": "c( person(\"Gábor\", \"Csárdi\", email = \"csardi.gabor@gmail.com\", role = c(\"aut\", \"cre\")), person(\"Matthew\", \"Lincoln\", email = \"matthew.d.lincoln@gmail.com\", role = c(\"ctb\")))",
      "Description": "Wrappers on 'regexpr' and 'gregexpr' to return the match results in tidy data frames.",
      "License": "MIT + file LICENSE",
      "LazyData": "true",
      "URL": "https://github.com/r-lib/rematch2#readme",
      "BugReports": "https://github.com/r-lib/rematch2/issues",
      "RoxygenNote": "7.1.0",
      "Imports": [
        "tibble"
      ],
      "Suggests": [
        "covr",
        "testthat"
      ],
      "Encoding": "UTF-8",
      "NeedsCompilation": "no",
      "Author": "Gábor Csárdi [aut, cre], Matthew Lincoln [ctb]",
      "Maintainer": "Gábor Csárdi <csardi.gabor@gmail.com>",
      "Repository": "CRAN"
    },
    "remotes": {
      "Package": "remotes",
      "Version": "2.5.0",
      "Source": "Repository",
      "Title": "R Package Installation from Remote Repositories, Including 'GitHub'",
      "Authors@R": "c( person(\"Gábor\", \"Csárdi\", , \"csardi.gabor@gmail.com\", role = c(\"aut\", \"cre\")), person(\"Jim\", \"Hester\", role = \"aut\"), person(\"Hadley\", \"Wickham\", role = \"aut\"), person(\"Winston\", \"Chang\", role = \"aut\"), person(\"Martin\", \"Morgan\", role = \"aut\"), person(\"Dan\", \"Tenenbaum\", role = \"aut\"), person(\"Posit Software, PBC\", role = c(\"cph\", \"fnd\")), person(\"Ascent Digital Services\", role = \"cph\") )",
      "Description": "Download and install R packages stored in 'GitHub', 'GitLab', 'Bitbucket', 'Bioconductor', or plain 'subversion' or 'git' repositories.  This package provides the 'install_*' functions in 'devtools'. Indeed most of the code was copied over from 'devtools'.",
      "License": "MIT + file LICENSE",
      "URL": "https://remotes.r-lib.org, https://github.com/r-lib/remotes#readme",
      "BugReports": "https://github.com/r-lib/remotes/issues",
      "Depends": [
        "R (>= 3.0.0)"
      ],
      "Imports": [
        "methods",
        "stats",
        "tools",
        "utils"
      ],
      "Suggests": [
        "brew",
        "callr",
        "codetools",
        "covr",
        "curl",
        "git2r (>= 0.23.0)",
        "knitr",
        "mockery",
        "pingr",
        "pkgbuild (>= 1.0.1)",
        "rmarkdown",
        "rprojroot",
        "testthat (>= 3.0.0)",
        "webfakes",
        "withr"
      ],
      "VignetteBuilder": "knitr",
      "Config/Needs/website": "tidyverse/tidytemplate",
      "Config/testthat/edition": "3",
      "Encoding": "UTF-8",
      "RoxygenNote": "7.2.3",
      "SystemRequirements": "Subversion for install_svn, git for install_git",
      "NeedsCompilation": "no",
      "Author": "Gábor Csárdi [aut, cre], Jim Hester [aut], Hadley Wickham [aut], Winston Chang [aut], Martin Morgan [aut], Dan Tenenbaum [aut], Posit Software, PBC [cph, fnd], Ascent Digital Services [cph]",
      "Maintainer": "Gábor Csárdi <csardi.gabor@gmail.com>",
      "Repository": "CRAN"
    },
    "renv": {
      "Package": "renv",
      "Version": "1.1.4",
      "Source": "Repository",
      "Type": "Package",
      "Title": "Project Environments",
      "Authors@R": "c( person(\"Kevin\", \"Ushey\", role = c(\"aut\", \"cre\"), email = \"kevin@rstudio.com\", comment = c(ORCID = \"0000-0003-2880-7407\")), person(\"Hadley\", \"Wickham\", role = c(\"aut\"), email = \"hadley@rstudio.com\", comment = c(ORCID = \"0000-0003-4757-117X\")), person(\"Posit Software, PBC\", role = c(\"cph\", \"fnd\")) )",
      "Description": "A dependency management toolkit for R. Using 'renv', you can create and manage project-local R libraries, save the state of these libraries to a 'lockfile', and later restore your library as required. Together, these tools can help make your projects more isolated, portable, and reproducible.",
      "License": "MIT + file LICENSE",
      "URL": "https://rstudio.github.io/renv/, https://github.com/rstudio/renv",
      "BugReports": "https://github.com/rstudio/renv/issues",
      "Imports": [
        "utils"
      ],
      "Suggests": [
        "BiocManager",
        "cli",
        "compiler",
        "covr",
        "cpp11",
        "devtools",
        "gitcreds",
        "jsonlite",
        "jsonvalidate",
        "knitr",
        "miniUI",
        "modules",
        "packrat",
        "pak",
        "R6",
        "remotes",
        "reticulate",
        "rmarkdown",
        "rstudioapi",
        "shiny",
        "testthat",
        "uuid",
        "waldo",
        "yaml",
        "webfakes"
      ],
      "Encoding": "UTF-8",
      "RoxygenNote": "7.3.2",
      "VignetteBuilder": "knitr",
      "Config/Needs/website": "tidyverse/tidytemplate",
      "Config/testthat/edition": "3",
      "Config/testthat/parallel": "true",
      "Config/testthat/start-first": "bioconductor,python,install,restore,snapshot,retrieve,remotes",
      "NeedsCompilation": "no",
      "Author": "Kevin Ushey [aut, cre] (<https://orcid.org/0000-0003-2880-7407>), Hadley Wickham [aut] (<https://orcid.org/0000-0003-4757-117X>), Posit Software, PBC [cph, fnd]",
      "Maintainer": "Kevin Ushey <kevin@rstudio.com>",
      "Repository": "CRAN"
    },
    "reprex": {
      "Package": "reprex",
      "Version": "2.1.0",
      "Source": "Repository",
      "Title": "Prepare Reproducible Example Code via the Clipboard",
      "Authors@R": "c( person(\"Jennifer\", \"Bryan\", , \"jenny@posit.co\", role = c(\"aut\", \"cre\"), comment = c(ORCID = \"0000-0002-6983-2759\")), person(\"Jim\", \"Hester\", role = \"aut\", comment = c(ORCID = \"0000-0002-2739-7082\")), person(\"David\", \"Robinson\", , \"admiral.david@gmail.com\", role = \"aut\"), person(\"Hadley\", \"Wickham\", , \"hadley@posit.co\", role = \"aut\", comment = c(ORCID = \"0000-0003-4757-117X\")), person(\"Christophe\", \"Dervieux\", , \"cderv@posit.co\", role = \"aut\", comment = c(ORCID = \"0000-0003-4474-2498\")), person(\"Posit Software, PBC\", role = c(\"cph\", \"fnd\")) )",
      "Description": "Convenience wrapper that uses the 'rmarkdown' package to render small snippets of code to target formats that include both code and output.  The goal is to encourage the sharing of small, reproducible, and runnable examples on code-oriented websites, such as <https://stackoverflow.com> and <https://github.com>, or in email. The user's clipboard is the default source of input code and the default target for rendered output. 'reprex' also extracts clean, runnable R code from various common formats, such as copy/paste from an R session.",
      "License": "MIT + file LICENSE",
      "URL": "https://reprex.tidyverse.org, https://github.com/tidyverse/reprex",
      "BugReports": "https://github.com/tidyverse/reprex/issues",
      "Depends": [
        "R (>= 3.6)"
      ],
      "Imports": [
        "callr (>= 3.6.0)",
        "cli (>= 3.2.0)",
        "clipr (>= 0.4.0)",
        "fs",
        "glue",
        "knitr (>= 1.23)",
        "lifecycle",
        "rlang (>= 1.0.0)",
        "rmarkdown",
        "rstudioapi",
        "utils",
        "withr (>= 2.3.0)"
      ],
      "Suggests": [
        "covr",
        "fortunes",
        "miniUI",
        "rprojroot",
        "sessioninfo",
        "shiny",
        "spelling",
        "styler (>= 1.2.0)",
        "testthat (>= 3.0.2)"
      ],
      "VignetteBuilder": "knitr",
      "Config/Needs/website": "dplyr, tidyverse/tidytemplate",
      "Config/testthat/edition": "3",
      "Config/testthat/parallel": "TRUE",
      "Config/testthat/start-first": "knitr-options, venues, reprex",
      "Encoding": "UTF-8",
      "Language": "en-US",
      "RoxygenNote": "7.2.3.9000",
      "SystemRequirements": "pandoc (>= 2.0) - http://pandoc.org",
      "NeedsCompilation": "no",
      "Author": "Jennifer Bryan [aut, cre] (<https://orcid.org/0000-0002-6983-2759>), Jim Hester [aut] (<https://orcid.org/0000-0002-2739-7082>), David Robinson [aut], Hadley Wickham [aut] (<https://orcid.org/0000-0003-4757-117X>), Christophe Dervieux [aut] (<https://orcid.org/0000-0003-4474-2498>), Posit Software, PBC [cph, fnd]",
      "Maintainer": "Jennifer Bryan <jenny@posit.co>",
      "Repository": "CRAN"
    },
    "rgl": {
      "Package": "rgl",
      "Version": "1.3.18",
      "Source": "Repository",
      "Title": "3D Visualization Using OpenGL",
      "Authors@R": "c(person(\"Duncan\", \"Murdoch\", role = c(\"aut\", \"cre\"), email = \"murdoch.duncan@gmail.com\"), person(\"Daniel\", \"Adler\", role = \"aut\", email = \"dadler@dyncall.org\"), person(\"Oleg\", \"Nenadic\", role = \"ctb\"), person(\"Simon\", \"Urbanek\", role = \"ctb\"), person(\"Ming\", \"Chen\", role = \"ctb\"), person(\"Albrecht\", \"Gebhardt\", role = \"ctb\"), person(\"Ben\", \"Bolker\", role = \"ctb\"), person(\"Gabor\", \"Csardi\", role = \"ctb\"), person(\"Adam\", \"Strzelecki\", role = \"ctb\"), person(\"Alexander\", \"Senger\", role = \"ctb\"), person(\"The R Core Team\", role = c(\"ctb\", \"cph\")), person(\"Dirk\",\"Eddelbuettel\", role = \"ctb\"), person(\"The authors of Shiny\", role = \"cph\"), person(\"The authors of knitr\", role = \"cph\"), person(\"Jeroen\", \"Ooms\", role = \"ctb\"), person(\"Yohann\", \"Demont\", role = \"ctb\"), person(\"Joshua\", \"Ulrich\", role = \"ctb\"), person(\"Xavier\", \"Fernandez i Marin\", role = \"ctb\"), person(\"George\", \"Helffrich\", role = \"ctb\"), person(\"Ivan\", \"Krylov\", role = \"ctb\"), person(\"Michael\", \"Sumner\", role = \"ctb\"), person(\"Mike\", \"Stein\", role = \"ctb\"), person(\"Jonathon\", \"Love\", role = \"ctb\"), person(\"Mapbox team\", role = c(\"ctb\", \"cph\")))",
      "Depends": [
        "R (>= 3.6.0)"
      ],
      "Suggests": [
        "MASS",
        "markdown (>= 1.12)",
        "rmarkdown (>= 2.16)",
        "deldir (>= 1.0-4)",
        "orientlib",
        "lattice",
        "misc3d",
        "magick",
        "plotrix (>= 3.7-3)",
        "tripack",
        "interp",
        "alphashape3d",
        "tcltk",
        "js (>= 1.2)",
        "webshot2 (>= 0.1.0)",
        "downlit (>= 0.4.0)",
        "pkgdown (>= 2.0.0)",
        "extrafont",
        "shiny",
        "manipulateWidget (>= 0.9.0)",
        "testthat",
        "crosstalk",
        "V8",
        "chromote",
        "jpeg",
        "png"
      ],
      "Imports": [
        "graphics",
        "grDevices",
        "stats",
        "utils",
        "htmlwidgets (>= 1.6.0)",
        "htmltools",
        "knitr (>= 1.33)",
        "jsonlite (>= 0.9.20)",
        "magrittr",
        "R6",
        "base64enc",
        "mime"
      ],
      "Enhances": [
        "waldo"
      ],
      "Description": "Provides medium to high level functions for 3D interactive graphics, including functions modelled on base graphics (plot3d(), etc.) as well as functions for constructing representations of geometric objects (cube3d(), etc.).  Output may be on screen using OpenGL, or to various standard 3D file formats including WebGL, PLY, OBJ, STL as well as 2D image formats, including PNG, Postscript, SVG, PGF.",
      "License": "GPL",
      "URL": "https://github.com/dmurdoch/rgl, https://dmurdoch.github.io/rgl/",
      "SystemRequirements": "OpenGL and GLU Library (Required for display in R. See \"Installing OpenGL support\" in README.md. Not needed if only browser displays using rglwidget() are wanted.), zlib (optional), libpng (>=1.2.9, optional), FreeType (optional)",
      "BugReports": "https://github.com/dmurdoch/rgl/issues",
      "VignetteBuilder": "knitr",
      "Biarch": "true",
      "RoxygenNote": "7.2.3",
      "NeedsCompilation": "yes",
      "Author": "Duncan Murdoch [aut, cre], Daniel Adler [aut], Oleg Nenadic [ctb], Simon Urbanek [ctb], Ming Chen [ctb], Albrecht Gebhardt [ctb], Ben Bolker [ctb], Gabor Csardi [ctb], Adam Strzelecki [ctb], Alexander Senger [ctb], The R Core Team [ctb, cph], Dirk Eddelbuettel [ctb], The authors of Shiny [cph], The authors of knitr [cph], Jeroen Ooms [ctb], Yohann Demont [ctb], Joshua Ulrich [ctb], Xavier Fernandez i Marin [ctb], George Helffrich [ctb], Ivan Krylov [ctb], Michael Sumner [ctb], Mike Stein [ctb], Jonathon Love [ctb], Mapbox team [ctb, cph]",
      "Maintainer": "Duncan Murdoch <murdoch.duncan@gmail.com>",
      "Repository": "CRAN"
    },
    "rlang": {
      "Package": "rlang",
      "Version": "1.1.6",
      "Source": "Repository",
      "Title": "Functions for Base Types and Core R and 'Tidyverse' Features",
      "Description": "A toolbox for working with base types, core R features like the condition system, and core 'Tidyverse' features like tidy evaluation.",
      "Authors@R": "c( person(\"Lionel\", \"Henry\", ,\"lionel@posit.co\", c(\"aut\", \"cre\")), person(\"Hadley\", \"Wickham\", ,\"hadley@posit.co\", \"aut\"), person(given = \"mikefc\", email = \"mikefc@coolbutuseless.com\", role = \"cph\", comment = \"Hash implementation based on Mike's xxhashlite\"), person(given = \"Yann\", family = \"Collet\", role = \"cph\", comment = \"Author of the embedded xxHash library\"), person(given = \"Posit, PBC\", role = c(\"cph\", \"fnd\")) )",
      "License": "MIT + file LICENSE",
      "ByteCompile": "true",
      "Biarch": "true",
      "Depends": [
        "R (>= 3.5.0)"
      ],
      "Imports": [
        "utils"
      ],
      "Suggests": [
        "cli (>= 3.1.0)",
        "covr",
        "crayon",
        "desc",
        "fs",
        "glue",
        "knitr",
        "magrittr",
        "methods",
        "pillar",
        "pkgload",
        "rmarkdown",
        "stats",
        "testthat (>= 3.2.0)",
        "tibble",
        "usethis",
        "vctrs (>= 0.2.3)",
        "withr"
      ],
      "Enhances": [
        "winch"
      ],
      "Encoding": "UTF-8",
      "RoxygenNote": "7.3.2",
      "URL": "https://rlang.r-lib.org, https://github.com/r-lib/rlang",
      "BugReports": "https://github.com/r-lib/rlang/issues",
      "Config/build/compilation-database": "true",
      "Config/testthat/edition": "3",
      "Config/Needs/website": "dplyr, tidyverse/tidytemplate",
      "NeedsCompilation": "yes",
      "Author": "Lionel Henry [aut, cre], Hadley Wickham [aut], mikefc [cph] (Hash implementation based on Mike's xxhashlite), Yann Collet [cph] (Author of the embedded xxHash library), Posit, PBC [cph, fnd]",
      "Maintainer": "Lionel Henry <lionel@posit.co>",
      "Repository": "CRAN"
    },
    "rmarkdown": {
      "Package": "rmarkdown",
      "Version": "2.26",
      "Source": "Repository",
      "Type": "Package",
      "Title": "Dynamic Documents for R",
      "Authors@R": "c( person(\"JJ\", \"Allaire\", , \"jj@posit.co\", role = \"aut\"), person(\"Yihui\", \"Xie\", , \"xie@yihui.name\", role = c(\"aut\", \"cre\"), comment = c(ORCID = \"0000-0003-0645-5666\")), person(\"Christophe\", \"Dervieux\", , \"cderv@posit.co\", role = \"aut\", comment = c(ORCID = \"0000-0003-4474-2498\")), person(\"Jonathan\", \"McPherson\", , \"jonathan@posit.co\", role = \"aut\"), person(\"Javier\", \"Luraschi\", role = \"aut\"), person(\"Kevin\", \"Ushey\", , \"kevin@posit.co\", role = \"aut\"), person(\"Aron\", \"Atkins\", , \"aron@posit.co\", role = \"aut\"), person(\"Hadley\", \"Wickham\", , \"hadley@posit.co\", role = \"aut\"), person(\"Joe\", \"Cheng\", , \"joe@posit.co\", role = \"aut\"), person(\"Winston\", \"Chang\", , \"winston@posit.co\", role = \"aut\"), person(\"Richard\", \"Iannone\", , \"rich@posit.co\", role = \"aut\", comment = c(ORCID = \"0000-0003-3925-190X\")), person(\"Andrew\", \"Dunning\", role = \"ctb\", comment = c(ORCID = \"0000-0003-0464-5036\")), person(\"Atsushi\", \"Yasumoto\", role = c(\"ctb\", \"cph\"), comment = c(ORCID = \"0000-0002-8335-495X\", cph = \"Number sections Lua filter\")), person(\"Barret\", \"Schloerke\", role = \"ctb\"), person(\"Carson\", \"Sievert\", role = \"ctb\", comment = c(ORCID = \"0000-0002-4958-2844\")),  person(\"Devon\", \"Ryan\", , \"dpryan79@gmail.com\", role = \"ctb\", comment = c(ORCID = \"0000-0002-8549-0971\")), person(\"Frederik\", \"Aust\", , \"frederik.aust@uni-koeln.de\", role = \"ctb\", comment = c(ORCID = \"0000-0003-4900-788X\")), person(\"Jeff\", \"Allen\", , \"jeff@posit.co\", role = \"ctb\"),  person(\"JooYoung\", \"Seo\", role = \"ctb\", comment = c(ORCID = \"0000-0002-4064-6012\")), person(\"Malcolm\", \"Barrett\", role = \"ctb\"), person(\"Rob\", \"Hyndman\", , \"Rob.Hyndman@monash.edu\", role = \"ctb\"), person(\"Romain\", \"Lesur\", role = \"ctb\"), person(\"Roy\", \"Storey\", role = \"ctb\"), person(\"Ruben\", \"Arslan\", , \"ruben.arslan@uni-goettingen.de\", role = \"ctb\"), person(\"Sergio\", \"Oller\", role = \"ctb\"), person(given = \"Posit Software, PBC\", role = c(\"cph\", \"fnd\")), person(, \"jQuery UI contributors\", role = c(\"ctb\", \"cph\"), comment = \"jQuery UI library; authors listed in inst/rmd/h/jqueryui/AUTHORS.txt\"), person(\"Mark\", \"Otto\", role = \"ctb\", comment = \"Bootstrap library\"), person(\"Jacob\", \"Thornton\", role = \"ctb\", comment = \"Bootstrap library\"), person(, \"Bootstrap contributors\", role = \"ctb\", comment = \"Bootstrap library\"), person(, \"Twitter, Inc\", role = \"cph\", comment = \"Bootstrap library\"), person(\"Alexander\", \"Farkas\", role = c(\"ctb\", \"cph\"), comment = \"html5shiv library\"), person(\"Scott\", \"Jehl\", role = c(\"ctb\", \"cph\"), comment = \"Respond.js library\"), person(\"Ivan\", \"Sagalaev\", role = c(\"ctb\", \"cph\"), comment = \"highlight.js library\"), person(\"Greg\", \"Franko\", role = c(\"ctb\", \"cph\"), comment = \"tocify library\"), person(\"John\", \"MacFarlane\", role = c(\"ctb\", \"cph\"), comment = \"Pandoc templates\"), person(, \"Google, Inc.\", role = c(\"ctb\", \"cph\"), comment = \"ioslides library\"), person(\"Dave\", \"Raggett\", role = \"ctb\", comment = \"slidy library\"), person(, \"W3C\", role = \"cph\", comment = \"slidy library\"), person(\"Dave\", \"Gandy\", role = c(\"ctb\", \"cph\"), comment = \"Font-Awesome\"), person(\"Ben\", \"Sperry\", role = \"ctb\", comment = \"Ionicons\"), person(, \"Drifty\", role = \"cph\", comment = \"Ionicons\"), person(\"Aidan\", \"Lister\", role = c(\"ctb\", \"cph\"), comment = \"jQuery StickyTabs\"), person(\"Benct Philip\", \"Jonsson\", role = c(\"ctb\", \"cph\"), comment = \"pagebreak Lua filter\"), person(\"Albert\", \"Krewinkel\", role = c(\"ctb\", \"cph\"), comment = \"pagebreak Lua filter\") )",
      "Maintainer": "Yihui Xie <xie@yihui.name>",
      "Description": "Convert R Markdown documents into a variety of formats.",
      "License": "GPL-3",
      "URL": "https://github.com/rstudio/rmarkdown, https://pkgs.rstudio.com/rmarkdown/",
      "BugReports": "https://github.com/rstudio/rmarkdown/issues",
      "Depends": [
        "R (>= 3.0)"
      ],
      "Imports": [
        "bslib (>= 0.2.5.1)",
        "evaluate (>= 0.13)",
        "fontawesome (>= 0.5.0)",
        "htmltools (>= 0.5.1)",
        "jquerylib",
        "jsonlite",
        "knitr (>= 1.43)",
        "methods",
        "tinytex (>= 0.31)",
        "tools",
        "utils",
        "xfun (>= 0.36)",
        "yaml (>= 2.1.19)"
      ],
      "Suggests": [
        "digest",
        "dygraphs",
        "fs",
        "rsconnect",
        "downlit (>= 0.4.0)",
        "katex (>= 1.4.0)",
        "sass (>= 0.4.0)",
        "shiny (>= 1.6.0)",
        "testthat (>= 3.0.3)",
        "tibble",
        "vctrs",
        "cleanrmd",
        "withr (>= 2.4.2)"
      ],
      "VignetteBuilder": "knitr",
      "Config/Needs/website": "rstudio/quillt, pkgdown",
      "Encoding": "UTF-8",
      "RoxygenNote": "7.3.1",
      "SystemRequirements": "pandoc (>= 1.14) - http://pandoc.org",
      "NeedsCompilation": "no",
      "Author": "JJ Allaire [aut], Yihui Xie [aut, cre] (<https://orcid.org/0000-0003-0645-5666>), Christophe Dervieux [aut] (<https://orcid.org/0000-0003-4474-2498>), Jonathan McPherson [aut], Javier Luraschi [aut], Kevin Ushey [aut], Aron Atkins [aut], Hadley Wickham [aut], Joe Cheng [aut], Winston Chang [aut], Richard Iannone [aut] (<https://orcid.org/0000-0003-3925-190X>), Andrew Dunning [ctb] (<https://orcid.org/0000-0003-0464-5036>), Atsushi Yasumoto [ctb, cph] (<https://orcid.org/0000-0002-8335-495X>, Number sections Lua filter), Barret Schloerke [ctb], Carson Sievert [ctb] (<https://orcid.org/0000-0002-4958-2844>), Devon Ryan [ctb] (<https://orcid.org/0000-0002-8549-0971>), Frederik Aust [ctb] (<https://orcid.org/0000-0003-4900-788X>), Jeff Allen [ctb], JooYoung Seo [ctb] (<https://orcid.org/0000-0002-4064-6012>), Malcolm Barrett [ctb], Rob Hyndman [ctb], Romain Lesur [ctb], Roy Storey [ctb], Ruben Arslan [ctb], Sergio Oller [ctb], Posit Software, PBC [cph, fnd], jQuery UI contributors [ctb, cph] (jQuery UI library; authors listed in inst/rmd/h/jqueryui/AUTHORS.txt), Mark Otto [ctb] (Bootstrap library), Jacob Thornton [ctb] (Bootstrap library), Bootstrap contributors [ctb] (Bootstrap library), Twitter, Inc [cph] (Bootstrap library), Alexander Farkas [ctb, cph] (html5shiv library), Scott Jehl [ctb, cph] (Respond.js library), Ivan Sagalaev [ctb, cph] (highlight.js library), Greg Franko [ctb, cph] (tocify library), John MacFarlane [ctb, cph] (Pandoc templates), Google, Inc. [ctb, cph] (ioslides library), Dave Raggett [ctb] (slidy library), W3C [cph] (slidy library), Dave Gandy [ctb, cph] (Font-Awesome), Ben Sperry [ctb] (Ionicons), Drifty [cph] (Ionicons), Aidan Lister [ctb, cph] (jQuery StickyTabs), Benct Philip Jonsson [ctb, cph] (pagebreak Lua filter), Albert Krewinkel [ctb, cph] (pagebreak Lua filter)",
      "Repository": "CRAN"
    },
    "rngtools": {
      "Package": "rngtools",
      "Version": "1.5.2",
      "Source": "Repository",
      "Authors@R": "c(person(\"Renaud\", \"Gaujoux\", email = \"renozao@protonmail.com\", role = c(\"aut\", \"cre\")), person(\"Max\", \"Kuhn\", role = \"ctb\"))",
      "License": "GPL-3",
      "Title": "Utility Functions for Working with Random Number Generators",
      "Description": "Provides a set of functions for working with Random Number Generators (RNGs). In particular, a generic S4 framework is defined for getting/setting the current RNG, or RNG data that are embedded into objects for reproducibility. Notably, convenient default methods greatly facilitate the way current RNG settings can be changed.",
      "URL": "https://renozao.github.io/rngtools/",
      "BugReports": "https://github.com/renozao/rngtools/issues",
      "Encoding": "UTF-8",
      "Depends": [
        "R (>= 3.2.0)",
        "methods"
      ],
      "Imports": [
        "digest",
        "utils",
        "stats",
        "parallel"
      ],
      "Suggests": [
        "covr",
        "RUnit",
        "testthat"
      ],
      "RoxygenNote": "7.0.2",
      "NeedsCompilation": "no",
      "Author": "Renaud Gaujoux [aut, cre], Max Kuhn [ctb]",
      "Maintainer": "Renaud Gaujoux <renozao@protonmail.com>",
      "Repository": "CRAN"
    },
    "roxygen2": {
      "Package": "roxygen2",
      "Version": "7.3.1",
      "Source": "Repository",
      "Title": "In-Line Documentation for R",
      "Authors@R": "c( person(\"Hadley\", \"Wickham\", , \"hadley@posit.co\", role = c(\"aut\", \"cre\", \"cph\"), comment = c(ORCID = \"0000-0003-4757-117X\")), person(\"Peter\", \"Danenberg\", , \"pcd@roxygen.org\", role = c(\"aut\", \"cph\")), person(\"Gábor\", \"Csárdi\", , \"csardi.gabor@gmail.com\", role = \"aut\"), person(\"Manuel\", \"Eugster\", role = c(\"aut\", \"cph\")), person(\"Posit Software, PBC\", role = c(\"cph\", \"fnd\")) )",
      "Description": "Generate your Rd documentation, 'NAMESPACE' file, and collation field using specially formatted comments. Writing documentation in-line with code makes it easier to keep your documentation up-to-date as your requirements change. 'roxygen2' is inspired by the 'Doxygen' system for C++.",
      "License": "MIT + file LICENSE",
      "URL": "https://roxygen2.r-lib.org/, https://github.com/r-lib/roxygen2",
      "BugReports": "https://github.com/r-lib/roxygen2/issues",
      "Depends": [
        "R (>= 3.6)"
      ],
      "Imports": [
        "brew",
        "cli (>= 3.3.0)",
        "commonmark",
        "desc (>= 1.2.0)",
        "knitr",
        "methods",
        "pkgload (>= 1.0.2)",
        "purrr (>= 1.0.0)",
        "R6 (>= 2.1.2)",
        "rlang (>= 1.0.6)",
        "stringi",
        "stringr (>= 1.0.0)",
        "utils",
        "withr",
        "xml2"
      ],
      "Suggests": [
        "covr",
        "R.methodsS3",
        "R.oo",
        "rmarkdown (>= 2.16)",
        "testthat (>= 3.1.2)",
        "yaml"
      ],
      "LinkingTo": [
        "cpp11"
      ],
      "VignetteBuilder": "knitr",
      "Config/Needs/development": "testthat",
      "Config/Needs/website": "tidyverse/tidytemplate",
      "Config/testthat/edition": "3",
      "Config/testthat/parallel": "TRUE",
      "Encoding": "UTF-8",
      "Language": "en-GB",
      "RoxygenNote": "7.3.0.9000",
      "NeedsCompilation": "yes",
      "Author": "Hadley Wickham [aut, cre, cph] (<https://orcid.org/0000-0003-4757-117X>), Peter Danenberg [aut, cph], Gábor Csárdi [aut], Manuel Eugster [aut, cph], Posit Software, PBC [cph, fnd]",
      "Maintainer": "Hadley Wickham <hadley@posit.co>",
      "Repository": "CRAN"
    },
    "rprojroot": {
      "Package": "rprojroot",
      "Version": "2.1.1",
      "Source": "Repository",
      "Title": "Finding Files in Project Subdirectories",
      "Authors@R": "person(given = \"Kirill\", family = \"M\\u00fcller\", role = c(\"aut\", \"cre\"), email = \"kirill@cynkra.com\", comment = c(ORCID = \"0000-0002-1416-3412\"))",
      "Description": "Robust, reliable and flexible paths to files below a project root. The 'root' of a project is defined as a directory that matches a certain criterion, e.g., it contains a certain regular file.",
      "License": "MIT + file LICENSE",
      "URL": "https://rprojroot.r-lib.org/, https://github.com/r-lib/rprojroot",
      "BugReports": "https://github.com/r-lib/rprojroot/issues",
      "Depends": [
        "R (>= 3.0.0)"
      ],
      "Suggests": [
        "covr",
        "knitr",
        "lifecycle",
        "rlang",
        "rmarkdown",
        "testthat (>= 3.2.0)",
        "withr"
      ],
      "VignetteBuilder": "knitr",
      "Config/testthat/edition": "3",
      "Encoding": "UTF-8",
      "RoxygenNote": "7.3.2.9000",
      "Config/autostyle/scope": "line_breaks",
      "Config/autostyle/strict": "true",
      "Config/Needs/website": "tidyverse/tidytemplate",
      "NeedsCompilation": "no",
      "Author": "Kirill Müller [aut, cre] (ORCID: <https://orcid.org/0000-0002-1416-3412>)",
      "Maintainer": "Kirill Müller <kirill@cynkra.com>",
      "Repository": "CRAN"
    },
    "rstudioapi": {
      "Package": "rstudioapi",
      "Version": "0.15.0",
      "Source": "Repository",
      "Title": "Safely Access the RStudio API",
      "Description": "Access the RStudio API (if available) and provide informative error messages when it's not.",
      "Authors@R": "c( person(\"Kevin\", \"Ushey\", role = c(\"aut\", \"cre\"), email = \"kevin@rstudio.com\"), person(\"JJ\", \"Allaire\", role = c(\"aut\"), email = \"jj@posit.co\"), person(\"Hadley\", \"Wickham\", role = c(\"aut\"), email = \"hadley@posit.co\"), person(\"Gary\", \"Ritchie\", role = c(\"aut\"), email = \"gary@posit.co\"), person(family = \"RStudio\", role = \"cph\") )",
      "Maintainer": "Kevin Ushey <kevin@rstudio.com>",
      "License": "MIT + file LICENSE",
      "URL": "https://rstudio.github.io/rstudioapi/, https://github.com/rstudio/rstudioapi",
      "BugReports": "https://github.com/rstudio/rstudioapi/issues",
      "RoxygenNote": "7.2.3",
      "Suggests": [
        "testthat",
        "knitr",
        "rmarkdown",
        "clipr",
        "covr"
      ],
      "VignetteBuilder": "knitr",
      "Encoding": "UTF-8",
      "NeedsCompilation": "no",
      "Author": "Kevin Ushey [aut, cre], JJ Allaire [aut], Hadley Wickham [aut], Gary Ritchie [aut], RStudio [cph]",
      "Repository": "CRAN"
    },
    "rversions": {
      "Package": "rversions",
      "Version": "2.1.2",
      "Source": "Repository",
      "Title": "Query 'R' Versions, Including 'r-release' and 'r-oldrel'",
      "Authors@R": "c(person(given = \"Gábor\", family = \"Csárdi\", role = c(\"aut\", \"cre\"), email = \"csardi.gabor@gmail.com\"), person(given = \"Jeroen\", family = \"Ooms\", role = \"ctb\", email = \"jeroen.ooms@stat.ucla.edu\"), person(given = \"R Consortium\", role = \"fnd\"))",
      "Description": "Query the main 'R' 'SVN' repository to find the versions 'r-release' and 'r-oldrel' refer to, and also all previous 'R' versions and their release dates.",
      "License": "MIT + file LICENSE",
      "URL": "https://github.com/r-hub/rversions, https://r-hub.github.io/rversions/",
      "BugReports": "https://github.com/r-hub/rversions/issues",
      "Imports": [
        "curl",
        "utils",
        "xml2 (>= 1.0.0)"
      ],
      "Suggests": [
        "covr",
        "mockery",
        "testthat"
      ],
      "Encoding": "UTF-8",
      "RoxygenNote": "7.2.1.9000",
      "NeedsCompilation": "no",
      "Author": "Gábor Csárdi [aut, cre], Jeroen Ooms [ctb], R Consortium [fnd]",
      "Maintainer": "Gábor Csárdi <csardi.gabor@gmail.com>",
      "Repository": "CRAN"
    },
    "rvest": {
      "Package": "rvest",
      "Version": "1.0.4",
      "Source": "Repository",
      "Title": "Easily Harvest (Scrape) Web Pages",
      "Authors@R": "c( person(\"Hadley\", \"Wickham\", , \"hadley@posit.co\", role = c(\"aut\", \"cre\")), person(\"Posit Software, PBC\", role = c(\"cph\", \"fnd\")) )",
      "Description": "Wrappers around the 'xml2' and 'httr' packages to make it easy to download, then manipulate, HTML and XML.",
      "License": "MIT + file LICENSE",
      "URL": "https://rvest.tidyverse.org/, https://github.com/tidyverse/rvest",
      "BugReports": "https://github.com/tidyverse/rvest/issues",
      "Depends": [
        "R (>= 3.6)"
      ],
      "Imports": [
        "cli",
        "glue",
        "httr (>= 0.5)",
        "lifecycle (>= 1.0.3)",
        "magrittr",
        "rlang (>= 1.1.0)",
        "selectr",
        "tibble",
        "xml2 (>= 1.3)"
      ],
      "Suggests": [
        "chromote",
        "covr",
        "knitr",
        "R6",
        "readr",
        "repurrrsive",
        "rmarkdown",
        "spelling",
        "stringi (>= 0.3.1)",
        "testthat (>= 3.0.2)",
        "webfakes"
      ],
      "VignetteBuilder": "knitr",
      "Config/Needs/website": "tidyverse/tidytemplate",
      "Config/testthat/edition": "3",
      "Config/testthat/parallel": "true",
      "Encoding": "UTF-8",
      "Language": "en-US",
      "RoxygenNote": "7.3.1",
      "NeedsCompilation": "no",
      "Author": "Hadley Wickham [aut, cre], Posit Software, PBC [cph, fnd]",
      "Maintainer": "Hadley Wickham <hadley@posit.co>",
      "Repository": "CRAN"
    },
    "sass": {
      "Package": "sass",
      "Version": "0.4.9",
      "Source": "Repository",
      "Type": "Package",
      "Title": "Syntactically Awesome Style Sheets ('Sass')",
      "Description": "An 'SCSS' compiler, powered by the 'LibSass' library. With this, R developers can use variables, inheritance, and functions to generate dynamic style sheets. The package uses the 'Sass CSS' extension language, which is stable, powerful, and CSS compatible.",
      "Authors@R": "c( person(\"Joe\", \"Cheng\", , \"joe@rstudio.com\", \"aut\"), person(\"Timothy\", \"Mastny\", , \"tim.mastny@gmail.com\", \"aut\"), person(\"Richard\", \"Iannone\", , \"rich@rstudio.com\", \"aut\", comment = c(ORCID = \"0000-0003-3925-190X\")), person(\"Barret\", \"Schloerke\", , \"barret@rstudio.com\", \"aut\", comment = c(ORCID = \"0000-0001-9986-114X\")), person(\"Carson\", \"Sievert\", , \"carson@rstudio.com\", c(\"aut\", \"cre\"), comment = c(ORCID = \"0000-0002-4958-2844\")), person(\"Christophe\", \"Dervieux\", , \"cderv@rstudio.com\", c(\"ctb\"), comment = c(ORCID = \"0000-0003-4474-2498\")), person(family = \"RStudio\", role = c(\"cph\", \"fnd\")), person(family = \"Sass Open Source Foundation\", role = c(\"ctb\", \"cph\"), comment = \"LibSass library\"), person(\"Greter\", \"Marcel\", role = c(\"ctb\", \"cph\"), comment = \"LibSass library\"), person(\"Mifsud\", \"Michael\", role = c(\"ctb\", \"cph\"), comment = \"LibSass library\"), person(\"Hampton\", \"Catlin\", role = c(\"ctb\", \"cph\"), comment = \"LibSass library\"), person(\"Natalie\", \"Weizenbaum\", role = c(\"ctb\", \"cph\"), comment = \"LibSass library\"), person(\"Chris\", \"Eppstein\", role = c(\"ctb\", \"cph\"), comment = \"LibSass library\"), person(\"Adams\", \"Joseph\", role = c(\"ctb\", \"cph\"), comment = \"json.cpp\"), person(\"Trifunovic\", \"Nemanja\", role = c(\"ctb\", \"cph\"), comment = \"utf8.h\") )",
      "License": "MIT + file LICENSE",
      "URL": "https://rstudio.github.io/sass/, https://github.com/rstudio/sass",
      "BugReports": "https://github.com/rstudio/sass/issues",
      "Encoding": "UTF-8",
      "RoxygenNote": "7.3.1",
      "SystemRequirements": "GNU make",
      "Imports": [
        "fs (>= 1.2.4)",
        "rlang (>= 0.4.10)",
        "htmltools (>= 0.5.1)",
        "R6",
        "rappdirs"
      ],
      "Suggests": [
        "testthat",
        "knitr",
        "rmarkdown",
        "withr",
        "shiny",
        "curl"
      ],
      "VignetteBuilder": "knitr",
      "Config/testthat/edition": "3",
      "NeedsCompilation": "yes",
      "Author": "Joe Cheng [aut], Timothy Mastny [aut], Richard Iannone [aut] (<https://orcid.org/0000-0003-3925-190X>), Barret Schloerke [aut] (<https://orcid.org/0000-0001-9986-114X>), Carson Sievert [aut, cre] (<https://orcid.org/0000-0002-4958-2844>), Christophe Dervieux [ctb] (<https://orcid.org/0000-0003-4474-2498>), RStudio [cph, fnd], Sass Open Source Foundation [ctb, cph] (LibSass library), Greter Marcel [ctb, cph] (LibSass library), Mifsud Michael [ctb, cph] (LibSass library), Hampton Catlin [ctb, cph] (LibSass library), Natalie Weizenbaum [ctb, cph] (LibSass library), Chris Eppstein [ctb, cph] (LibSass library), Adams Joseph [ctb, cph] (json.cpp), Trifunovic Nemanja [ctb, cph] (utf8.h)",
      "Maintainer": "Carson Sievert <carson@rstudio.com>",
      "Repository": "CRAN"
    },
    "scales": {
      "Package": "scales",
      "Version": "1.3.0",
      "Source": "Repository",
      "Title": "Scale Functions for Visualization",
      "Authors@R": "c( person(\"Hadley\", \"Wickham\", , \"hadley@posit.co\", role = c(\"aut\")), person(\"Thomas Lin\", \"Pedersen\", , \"thomas.pedersen@posit.co\", role = c(\"cre\", \"aut\"), comment = c(ORCID = \"0000-0002-5147-4711\")), person(\"Dana\", \"Seidel\", role = \"aut\"), person(\"Posit, PBC\", role = c(\"cph\", \"fnd\")) )",
      "Description": "Graphical scales map data to aesthetics, and provide methods for automatically determining breaks and labels for axes and legends.",
      "License": "MIT + file LICENSE",
      "URL": "https://scales.r-lib.org, https://github.com/r-lib/scales",
      "BugReports": "https://github.com/r-lib/scales/issues",
      "Depends": [
        "R (>= 3.6)"
      ],
      "Imports": [
        "cli",
        "farver (>= 2.0.3)",
        "glue",
        "labeling",
        "lifecycle",
        "munsell (>= 0.5)",
        "R6",
        "RColorBrewer",
        "rlang (>= 1.0.0)",
        "viridisLite"
      ],
      "Suggests": [
        "bit64",
        "covr",
        "dichromat",
        "ggplot2",
        "hms (>= 0.5.0)",
        "stringi",
        "testthat (>= 3.0.0)"
      ],
      "Config/Needs/website": "tidyverse/tidytemplate",
      "Config/testthat/edition": "3",
      "Encoding": "UTF-8",
      "LazyLoad": "yes",
      "RoxygenNote": "7.2.3",
      "NeedsCompilation": "yes",
      "Author": "Hadley Wickham [aut], Thomas Lin Pedersen [cre, aut] (<https://orcid.org/0000-0002-5147-4711>), Dana Seidel [aut], Posit, PBC [cph, fnd]",
      "Maintainer": "Thomas Lin Pedersen <thomas.pedersen@posit.co>",
      "Repository": "CRAN"
    },
    "scatterplot3d": {
      "Package": "scatterplot3d",
      "Version": "0.3-44",
      "Source": "Repository",
      "Date": "2023-05-05",
      "Title": "3D Scatter Plot",
      "Author": "Uwe Ligges <ligges@statistik.tu-dortmund.de>, Martin Maechler, Sarah Schnackenberg",
      "Maintainer": "Uwe Ligges <ligges@statistik.tu-dortmund.de>",
      "Description": "Plots a three dimensional (3D) point cloud.",
      "Depends": [
        "R (>= 2.7.0)"
      ],
      "License": "GPL-2",
      "Encoding": "UTF-8",
      "Imports": [
        "grDevices",
        "graphics",
        "stats"
      ],
      "NeedsCompilation": "no",
      "Repository": "CRAN"
    },
    "selectr": {
      "Package": "selectr",
      "Version": "0.4-2",
      "Source": "Repository",
      "Type": "Package",
      "Title": "Translate CSS Selectors to XPath Expressions",
      "Date": "2019-11-20",
      "Authors@R": "c(person(\"Simon\", \"Potter\", role = c(\"aut\", \"trl\", \"cre\"), email = \"simon@sjp.co.nz\"), person(\"Simon\", \"Sapin\", role = \"aut\"), person(\"Ian\", \"Bicking\", role = \"aut\"))",
      "License": "BSD_3_clause + file LICENCE",
      "Depends": [
        "R (>= 3.0)"
      ],
      "Imports": [
        "methods",
        "stringr",
        "R6"
      ],
      "Suggests": [
        "testthat",
        "XML",
        "xml2"
      ],
      "URL": "https://sjp.co.nz/projects/selectr",
      "BugReports": "https://github.com/sjp/selectr/issues",
      "Description": "Translates a CSS3 selector into an equivalent XPath expression. This allows us to use CSS selectors when working with the XML package as it can only evaluate XPath expressions. Also provided are convenience functions useful for using CSS selectors on XML nodes. This package is a port of the Python package 'cssselect' (<https://cssselect.readthedocs.io/>).",
      "NeedsCompilation": "no",
      "Author": "Simon Potter [aut, trl, cre], Simon Sapin [aut], Ian Bicking [aut]",
      "Maintainer": "Simon Potter <simon@sjp.co.nz>",
      "Repository": "CRAN"
    },
    "sessioninfo": {
      "Package": "sessioninfo",
      "Version": "1.2.2",
      "Source": "Repository",
      "Title": "R Session Information",
      "Authors@R": "c(person(given = \"Gábor\", family = \"Csárdi\", role = \"cre\", email = \"csardi.gabor@gmail.com\"), person(given = \"Hadley\", family = \"Wickham\", role = \"aut\"), person(given = \"Winston\", family = \"Chang\", role = \"aut\"), person(given = \"Robert\", family = \"Flight\", role = \"aut\"), person(given = \"Kirill\", family = \"Müller\", role = \"aut\"), person(given = \"Jim\", family = \"Hester\", role = \"aut\"), person(given = \"R Core team\", role = \"ctb\"))",
      "Maintainer": "Gábor Csárdi <csardi.gabor@gmail.com>",
      "Description": "Query and print information about the current R session.  It is similar to 'utils::sessionInfo()', but includes more information about packages, and where they were installed from.",
      "License": "GPL-2",
      "URL": "https://github.com/r-lib/sessioninfo#readme, https://r-lib.github.io/sessioninfo/",
      "BugReports": "https://github.com/r-lib/sessioninfo/issues",
      "Depends": [
        "R (>= 2.10)"
      ],
      "Imports": [
        "cli (>= 3.1.0)",
        "tools",
        "utils"
      ],
      "Suggests": [
        "callr",
        "covr",
        "mockery",
        "reticulate",
        "rmarkdown",
        "testthat",
        "withr"
      ],
      "Encoding": "UTF-8",
      "RoxygenNote": "7.1.2.9000",
      "Config/testthat/edition": "3",
      "Config/Needs/website": "pkgdown",
      "Config/testthat/parallel": "true",
      "NeedsCompilation": "no",
      "Author": "Gábor Csárdi [cre], Hadley Wickham [aut], Winston Chang [aut], Robert Flight [aut], Kirill Müller [aut], Jim Hester [aut], R Core team [ctb]",
      "Repository": "CRAN"
    },
    "shapes": {
      "Package": "shapes",
      "Version": "1.2.7",
      "Source": "Repository",
      "Title": "Statistical Shape Analysis",
      "Date": "2023-02-03",
      "Author": "Ian L. Dryden",
      "Description": "Routines for the statistical analysis of landmark  shapes, including Procrustes analysis, graphical displays, principal components analysis, permutation and bootstrap tests, thin-plate  spline transformation grids and comparing covariance matrices.  See Dryden, I.L. and Mardia, K.V. (2016). Statistical shape analysis,  with Applications in R (2nd Edition), John Wiley and Sons.",
      "Maintainer": "Ian Dryden   <ian.dryden@nottingham.ac.uk>",
      "Imports": [
        "minpack.lm",
        "scatterplot3d",
        "rgl",
        "MASS"
      ],
      "Depends": [
        "R (>= 2.10)"
      ],
      "License": "GPL-2",
      "URL": "http://www.maths.nottingham.ac.uk/~ild/shapes",
      "NeedsCompilation": "no",
      "Repository": "CRAN"
    },
    "shiny": {
      "Package": "shiny",
      "Version": "1.8.0",
      "Source": "Repository",
      "Type": "Package",
      "Title": "Web Application Framework for R",
      "Authors@R": "c( person(\"Winston\", \"Chang\", role = c(\"aut\", \"cre\"), email = \"winston@posit.co\", comment = c(ORCID = \"0000-0002-1576-2126\")), person(\"Joe\", \"Cheng\", role = \"aut\", email = \"joe@posit.co\"), person(\"JJ\", \"Allaire\", role = \"aut\", email = \"jj@posit.co\"), person(\"Carson\", \"Sievert\", role = \"aut\", email = \"carson@posit.co\", comment = c(ORCID = \"0000-0002-4958-2844\")), person(\"Barret\", \"Schloerke\", role = \"aut\", email = \"barret@posit.co\", comment = c(ORCID = \"0000-0001-9986-114X\")), person(\"Yihui\", \"Xie\", role = \"aut\", email = \"yihui@posit.co\"), person(\"Jeff\", \"Allen\", role = \"aut\"), person(\"Jonathan\", \"McPherson\", role = \"aut\", email = \"jonathan@posit.co\"), person(\"Alan\", \"Dipert\", role = \"aut\"), person(\"Barbara\", \"Borges\", role = \"aut\"), person(\"Posit Software, PBC\", role = c(\"cph\", \"fnd\")), person(family = \"jQuery Foundation\", role = \"cph\", comment = \"jQuery library and jQuery UI library\"), person(family = \"jQuery contributors\", role = c(\"ctb\", \"cph\"), comment = \"jQuery library; authors listed in inst/www/shared/jquery-AUTHORS.txt\"), person(family = \"jQuery UI contributors\", role = c(\"ctb\", \"cph\"), comment = \"jQuery UI library; authors listed in inst/www/shared/jqueryui/AUTHORS.txt\"), person(\"Mark\", \"Otto\", role = \"ctb\", comment = \"Bootstrap library\"), person(\"Jacob\", \"Thornton\", role = \"ctb\", comment = \"Bootstrap library\"), person(family = \"Bootstrap contributors\", role = \"ctb\", comment = \"Bootstrap library\"), person(family = \"Twitter, Inc\", role = \"cph\", comment = \"Bootstrap library\"), person(\"Prem Nawaz\", \"Khan\", role = \"ctb\", comment = \"Bootstrap accessibility plugin\"), person(\"Victor\", \"Tsaran\", role = \"ctb\", comment = \"Bootstrap accessibility plugin\"), person(\"Dennis\", \"Lembree\", role = \"ctb\", comment = \"Bootstrap accessibility plugin\"), person(\"Srinivasu\", \"Chakravarthula\", role = \"ctb\", comment = \"Bootstrap accessibility plugin\"), person(\"Cathy\", \"O'Connor\", role = \"ctb\", comment = \"Bootstrap accessibility plugin\"), person(family = \"PayPal, Inc\", role = \"cph\", comment = \"Bootstrap accessibility plugin\"), person(\"Stefan\", \"Petre\", role = c(\"ctb\", \"cph\"), comment = \"Bootstrap-datepicker library\"), person(\"Andrew\", \"Rowls\", role = c(\"ctb\", \"cph\"), comment = \"Bootstrap-datepicker library\"), person(\"Brian\", \"Reavis\", role = c(\"ctb\", \"cph\"), comment = \"selectize.js library\"), person(\"Salmen\", \"Bejaoui\", role = c(\"ctb\", \"cph\"), comment = \"selectize-plugin-a11y library\"), person(\"Denis\", \"Ineshin\", role = c(\"ctb\", \"cph\"), comment = \"ion.rangeSlider library\"), person(\"Sami\", \"Samhuri\", role = c(\"ctb\", \"cph\"), comment = \"Javascript strftime library\"), person(family = \"SpryMedia Limited\", role = c(\"ctb\", \"cph\"), comment = \"DataTables library\"), person(\"John\", \"Fraser\", role = c(\"ctb\", \"cph\"), comment = \"showdown.js library\"), person(\"John\", \"Gruber\", role = c(\"ctb\", \"cph\"), comment = \"showdown.js library\"), person(\"Ivan\", \"Sagalaev\", role = c(\"ctb\", \"cph\"), comment = \"highlight.js library\"), person(family = \"R Core Team\", role = c(\"ctb\", \"cph\"), comment = \"tar implementation from R\") )",
      "Description": "Makes it incredibly easy to build interactive web applications with R. Automatic \"reactive\" binding between inputs and outputs and extensive prebuilt widgets make it possible to build beautiful, responsive, and powerful applications with minimal effort.",
      "License": "GPL-3 | file LICENSE",
      "Depends": [
        "R (>= 3.0.2)",
        "methods"
      ],
      "Imports": [
        "utils",
        "grDevices",
        "httpuv (>= 1.5.2)",
        "mime (>= 0.3)",
        "jsonlite (>= 0.9.16)",
        "xtable",
        "fontawesome (>= 0.4.0)",
        "htmltools (>= 0.5.4)",
        "R6 (>= 2.0)",
        "sourcetools",
        "later (>= 1.0.0)",
        "promises (>= 1.1.0)",
        "tools",
        "crayon",
        "rlang (>= 0.4.10)",
        "fastmap (>= 1.1.1)",
        "withr",
        "commonmark (>= 1.7)",
        "glue (>= 1.3.2)",
        "bslib (>= 0.3.0)",
        "cachem",
        "ellipsis",
        "lifecycle (>= 0.2.0)"
      ],
      "Suggests": [
        "datasets",
        "Cairo (>= 1.5-5)",
        "testthat (>= 3.0.0)",
        "knitr (>= 1.6)",
        "markdown",
        "rmarkdown",
        "ggplot2",
        "reactlog (>= 1.0.0)",
        "magrittr",
        "yaml",
        "future",
        "dygraphs",
        "ragg",
        "showtext",
        "sass"
      ],
      "URL": "https://shiny.posit.co/, https://github.com/rstudio/shiny",
      "BugReports": "https://github.com/rstudio/shiny/issues",
      "Collate": "'globals.R' 'app-state.R' 'app_template.R' 'bind-cache.R' 'bind-event.R' 'bookmark-state-local.R' 'bookmark-state.R' 'bootstrap-deprecated.R' 'bootstrap-layout.R' 'conditions.R' 'map.R' 'utils.R' 'bootstrap.R' 'cache-utils.R' 'deprecated.R' 'devmode.R' 'diagnose.R' 'fileupload.R' 'graph.R' 'reactives.R' 'reactive-domains.R' 'history.R' 'hooks.R' 'html-deps.R' 'image-interact-opts.R' 'image-interact.R' 'imageutils.R' 'input-action.R' 'input-checkbox.R' 'input-checkboxgroup.R' 'input-date.R' 'input-daterange.R' 'input-file.R' 'input-numeric.R' 'input-password.R' 'input-radiobuttons.R' 'input-select.R' 'input-slider.R' 'input-submit.R' 'input-text.R' 'input-textarea.R' 'input-utils.R' 'insert-tab.R' 'insert-ui.R' 'jqueryui.R' 'knitr.R' 'middleware-shiny.R' 'middleware.R' 'timer.R' 'shiny.R' 'mock-session.R' 'modal.R' 'modules.R' 'notifications.R' 'priorityqueue.R' 'progress.R' 'react.R' 'reexports.R' 'render-cached-plot.R' 'render-plot.R' 'render-table.R' 'run-url.R' 'runapp.R' 'serializers.R' 'server-input-handlers.R' 'server-resource-paths.R' 'server.R' 'shiny-options.R' 'shiny-package.R' 'shinyapp.R' 'shinyui.R' 'shinywrappers.R' 'showcase.R' 'snapshot.R' 'staticimports.R' 'tar.R' 'test-export.R' 'test-server.R' 'test.R' 'update-input.R' 'utils-lang.R' 'version_bs_date_picker.R' 'version_ion_range_slider.R' 'version_jquery.R' 'version_jqueryui.R' 'version_selectize.R' 'version_strftime.R' 'viewer.R'",
      "RoxygenNote": "7.2.3",
      "Encoding": "UTF-8",
      "RdMacros": "lifecycle",
      "Config/testthat/edition": "3",
      "Config/Needs/check": "shinytest2",
      "NeedsCompilation": "no",
      "Author": "Winston Chang [aut, cre] (<https://orcid.org/0000-0002-1576-2126>), Joe Cheng [aut], JJ Allaire [aut], Carson Sievert [aut] (<https://orcid.org/0000-0002-4958-2844>), Barret Schloerke [aut] (<https://orcid.org/0000-0001-9986-114X>), Yihui Xie [aut], Jeff Allen [aut], Jonathan McPherson [aut], Alan Dipert [aut], Barbara Borges [aut], Posit Software, PBC [cph, fnd], jQuery Foundation [cph] (jQuery library and jQuery UI library), jQuery contributors [ctb, cph] (jQuery library; authors listed in inst/www/shared/jquery-AUTHORS.txt), jQuery UI contributors [ctb, cph] (jQuery UI library; authors listed in inst/www/shared/jqueryui/AUTHORS.txt), Mark Otto [ctb] (Bootstrap library), Jacob Thornton [ctb] (Bootstrap library), Bootstrap contributors [ctb] (Bootstrap library), Twitter, Inc [cph] (Bootstrap library), Prem Nawaz Khan [ctb] (Bootstrap accessibility plugin), Victor Tsaran [ctb] (Bootstrap accessibility plugin), Dennis Lembree [ctb] (Bootstrap accessibility plugin), Srinivasu Chakravarthula [ctb] (Bootstrap accessibility plugin), Cathy O'Connor [ctb] (Bootstrap accessibility plugin), PayPal, Inc [cph] (Bootstrap accessibility plugin), Stefan Petre [ctb, cph] (Bootstrap-datepicker library), Andrew Rowls [ctb, cph] (Bootstrap-datepicker library), Brian Reavis [ctb, cph] (selectize.js library), Salmen Bejaoui [ctb, cph] (selectize-plugin-a11y library), Denis Ineshin [ctb, cph] (ion.rangeSlider library), Sami Samhuri [ctb, cph] (Javascript strftime library), SpryMedia Limited [ctb, cph] (DataTables library), John Fraser [ctb, cph] (showdown.js library), John Gruber [ctb, cph] (showdown.js library), Ivan Sagalaev [ctb, cph] (highlight.js library), R Core Team [ctb, cph] (tar implementation from R)",
      "Maintainer": "Winston Chang <winston@posit.co>",
      "Repository": "CRAN"
    },
    "sourcetools": {
      "Package": "sourcetools",
      "Version": "0.1.7-1",
      "Source": "Repository",
      "Type": "Package",
      "Title": "Tools for Reading, Tokenizing and Parsing R Code",
      "Author": "Kevin Ushey",
      "Maintainer": "Kevin Ushey <kevinushey@gmail.com>",
      "Description": "Tools for the reading and tokenization of R code. The 'sourcetools' package provides both an R and C++ interface for the tokenization of R code, and helpers for interacting with the tokenized representation of R code.",
      "License": "MIT + file LICENSE",
      "Depends": [
        "R (>= 3.0.2)"
      ],
      "Suggests": [
        "testthat"
      ],
      "RoxygenNote": "5.0.1",
      "BugReports": "https://github.com/kevinushey/sourcetools/issues",
      "Encoding": "UTF-8",
      "NeedsCompilation": "yes",
      "Repository": "CRAN"
    },
    "stringi": {
      "Package": "stringi",
      "Version": "1.8.3",
      "Source": "Repository",
      "Date": "2023-12-10",
      "Title": "Fast and Portable Character String Processing Facilities",
      "Description": "A collection of character string/text/natural language processing tools for pattern searching (e.g., with 'Java'-like regular expressions or the 'Unicode' collation algorithm), random string generation, case mapping, string transliteration, concatenation, sorting, padding, wrapping, Unicode normalisation, date-time formatting and parsing, and many more. They are fast, consistent, convenient, and - thanks to 'ICU' (International Components for Unicode) - portable across all locales and platforms. Documentation about 'stringi' is provided via its website at <https://stringi.gagolewski.com/> and the paper by Gagolewski (2022, <doi:10.18637/jss.v103.i02>).",
      "URL": "https://stringi.gagolewski.com/, https://github.com/gagolews/stringi, https://icu.unicode.org/",
      "BugReports": "https://github.com/gagolews/stringi/issues",
      "SystemRequirements": "ICU4C (>= 61, optional)",
      "Type": "Package",
      "Depends": [
        "R (>= 3.4)"
      ],
      "Imports": [
        "tools",
        "utils",
        "stats"
      ],
      "Biarch": "TRUE",
      "License": "file LICENSE",
      "Author": "Marek Gagolewski [aut, cre, cph] (<https://orcid.org/0000-0003-0637-6028>), Bartek Tartanus [ctb], and others (stringi source code); Unicode, Inc. and others (ICU4C source code, Unicode Character Database)",
      "Maintainer": "Marek Gagolewski <marek@gagolewski.com>",
      "RoxygenNote": "7.2.3",
      "Encoding": "UTF-8",
      "NeedsCompilation": "yes",
      "License_is_FOSS": "yes",
      "Repository": "CRAN"
    },
    "stringr": {
      "Package": "stringr",
      "Version": "1.5.1",
      "Source": "Repository",
      "Title": "Simple, Consistent Wrappers for Common String Operations",
      "Authors@R": "c( person(\"Hadley\", \"Wickham\", , \"hadley@posit.co\", role = c(\"aut\", \"cre\", \"cph\")), person(\"Posit Software, PBC\", role = c(\"cph\", \"fnd\")) )",
      "Description": "A consistent, simple and easy to use set of wrappers around the fantastic 'stringi' package. All function and argument names (and positions) are consistent, all functions deal with \"NA\"'s and zero length vectors in the same way, and the output from one function is easy to feed into the input of another.",
      "License": "MIT + file LICENSE",
      "URL": "https://stringr.tidyverse.org, https://github.com/tidyverse/stringr",
      "BugReports": "https://github.com/tidyverse/stringr/issues",
      "Depends": [
        "R (>= 3.6)"
      ],
      "Imports": [
        "cli",
        "glue (>= 1.6.1)",
        "lifecycle (>= 1.0.3)",
        "magrittr",
        "rlang (>= 1.0.0)",
        "stringi (>= 1.5.3)",
        "vctrs (>= 0.4.0)"
      ],
      "Suggests": [
        "covr",
        "dplyr",
        "gt",
        "htmltools",
        "htmlwidgets",
        "knitr",
        "rmarkdown",
        "testthat (>= 3.0.0)",
        "tibble"
      ],
      "VignetteBuilder": "knitr",
      "Config/Needs/website": "tidyverse/tidytemplate",
      "Config/testthat/edition": "3",
      "Encoding": "UTF-8",
      "LazyData": "true",
      "RoxygenNote": "7.2.3",
      "NeedsCompilation": "no",
      "Author": "Hadley Wickham [aut, cre, cph], Posit Software, PBC [cph, fnd]",
      "Maintainer": "Hadley Wickham <hadley@posit.co>",
      "Repository": "CRAN"
    },
    "sys": {
      "Package": "sys",
      "Version": "3.4.2",
      "Source": "Repository",
      "Type": "Package",
      "Title": "Powerful and Reliable Tools for Running System Commands in R",
      "Authors@R": "c(person(\"Jeroen\", \"Ooms\", role = c(\"aut\", \"cre\"),  email = \"jeroen@berkeley.edu\", comment = c(ORCID = \"0000-0002-4035-0289\")), person(\"Gábor\", \"Csárdi\", , \"csardi.gabor@gmail.com\", role = \"ctb\"))",
      "Description": "Drop-in replacements for the base system2() function with fine control and consistent behavior across platforms. Supports clean interruption, timeout,  background tasks, and streaming STDIN / STDOUT / STDERR over binary or text  connections. Arguments on Windows automatically get encoded and quoted to work  on different locales.",
      "License": "MIT + file LICENSE",
      "URL": "https://jeroen.r-universe.dev/sys",
      "BugReports": "https://github.com/jeroen/sys/issues",
      "Encoding": "UTF-8",
      "RoxygenNote": "7.1.1",
      "Suggests": [
        "unix (>= 1.4)",
        "spelling",
        "testthat"
      ],
      "Language": "en-US",
      "NeedsCompilation": "yes",
      "Author": "Jeroen Ooms [aut, cre] (<https://orcid.org/0000-0002-4035-0289>), Gábor Csárdi [ctb]",
      "Maintainer": "Jeroen Ooms <jeroen@berkeley.edu>",
      "Repository": "CRAN"
    },
    "systemfonts": {
      "Package": "systemfonts",
      "Version": "1.0.6",
      "Source": "Repository",
      "Type": "Package",
      "Title": "System Native Font Finding",
      "Authors@R": "c( person(\"Thomas Lin\", \"Pedersen\", , \"thomas.pedersen@posit.co\", role = c(\"aut\", \"cre\"), comment = c(ORCID = \"0000-0002-5147-4711\")), person(\"Jeroen\", \"Ooms\", , \"jeroen@berkeley.edu\", role = \"aut\", comment = c(ORCID = \"0000-0002-4035-0289\")), person(\"Devon\", \"Govett\", role = \"aut\", comment = \"Author of font-manager\"), person(\"Posit, PBC\", role = c(\"cph\", \"fnd\")) )",
      "Description": "Provides system native access to the font catalogue. As font handling varies between systems it is difficult to correctly locate installed fonts across different operating systems. The 'systemfonts' package provides bindings to the native libraries on Windows, macOS and Linux for finding font files that can then be used further by e.g. graphic devices. The main use is intended to be from compiled code but 'systemfonts' also provides access from R.",
      "License": "MIT + file LICENSE",
      "URL": "https://github.com/r-lib/systemfonts, https://systemfonts.r-lib.org",
      "BugReports": "https://github.com/r-lib/systemfonts/issues",
      "Depends": [
        "R (>= 3.2.0)"
      ],
      "Suggests": [
        "covr",
        "knitr",
        "rmarkdown",
        "testthat (>= 2.1.0)",
        "tools"
      ],
      "LinkingTo": [
        "cpp11 (>= 0.2.1)"
      ],
      "VignetteBuilder": "knitr",
      "Encoding": "UTF-8",
      "RoxygenNote": "7.1.2",
      "SystemRequirements": "fontconfig, freetype2",
      "Config/Needs/website": "tidyverse/tidytemplate",
      "NeedsCompilation": "yes",
      "Author": "Thomas Lin Pedersen [aut, cre] (<https://orcid.org/0000-0002-5147-4711>), Jeroen Ooms [aut] (<https://orcid.org/0000-0002-4035-0289>), Devon Govett [aut] (Author of font-manager), Posit, PBC [cph, fnd]",
      "Maintainer": "Thomas Lin Pedersen <thomas.pedersen@posit.co>",
      "Repository": "CRAN"
    },
    "testthat": {
      "Package": "testthat",
      "Version": "3.2.1",
      "Source": "Repository",
      "Title": "Unit Testing for R",
      "Authors@R": "c( person(\"Hadley\", \"Wickham\", , \"hadley@posit.co\", role = c(\"aut\", \"cre\")), person(\"Posit Software, PBC\", role = c(\"cph\", \"fnd\")), person(\"R Core team\", role = \"ctb\", comment = \"Implementation of utils::recover()\") )",
      "Description": "Software testing is important, but, in part because it is frustrating and boring, many of us avoid it. 'testthat' is a testing framework for R that is easy to learn and use, and integrates with your existing 'workflow'.",
      "License": "MIT + file LICENSE",
      "URL": "https://testthat.r-lib.org, https://github.com/r-lib/testthat",
      "BugReports": "https://github.com/r-lib/testthat/issues",
      "Depends": [
        "R (>= 3.6.0)"
      ],
      "Imports": [
        "brio (>= 1.1.3)",
        "callr (>= 3.7.3)",
        "cli (>= 3.6.1)",
        "desc (>= 1.4.2)",
        "digest (>= 0.6.33)",
        "evaluate (>= 0.21)",
        "jsonlite (>= 1.8.7)",
        "lifecycle (>= 1.0.3)",
        "magrittr (>= 2.0.3)",
        "methods",
        "pkgload (>= 1.3.2.1)",
        "praise (>= 1.0.0)",
        "processx (>= 3.8.2)",
        "ps (>= 1.7.5)",
        "R6 (>= 2.5.1)",
        "rlang (>= 1.1.1)",
        "utils",
        "waldo (>= 0.5.1)",
        "withr (>= 2.5.0)"
      ],
      "Suggests": [
        "covr",
        "curl (>= 0.9.5)",
        "diffviewer (>= 0.1.0)",
        "knitr",
        "rmarkdown",
        "rstudioapi",
        "shiny",
        "usethis",
        "vctrs (>= 0.1.0)",
        "xml2"
      ],
      "VignetteBuilder": "knitr",
      "Config/Needs/website": "tidyverse/tidytemplate",
      "Config/testthat/edition": "3",
      "Config/testthat/parallel": "true",
      "Config/testthat/start-first": "watcher, parallel*",
      "Encoding": "UTF-8",
      "RoxygenNote": "7.2.3",
      "NeedsCompilation": "yes",
      "Author": "Hadley Wickham [aut, cre], Posit Software, PBC [cph, fnd], R Core team [ctb] (Implementation of utils::recover())",
      "Maintainer": "Hadley Wickham <hadley@posit.co>",
      "Repository": "CRAN"
    },
    "textshaping": {
      "Package": "textshaping",
      "Version": "0.3.7",
      "Source": "Repository",
      "Title": "Bindings to the 'HarfBuzz' and 'Fribidi' Libraries for Text Shaping",
      "Authors@R": "c( person(\"Thomas Lin\", \"Pedersen\", , \"thomas.pedersen@posit.co\", role = c(\"cre\", \"aut\"), comment = c(ORCID = \"0000-0002-5147-4711\")), person(\"Posit, PBC\", role = c(\"cph\", \"fnd\")) )",
      "Description": "Provides access to the text shaping functionality in the 'HarfBuzz' library and the bidirectional algorithm in the 'Fribidi' library.  'textshaping' is a low-level utility package mainly for graphic devices that expands upon the font tool-set provided by the 'systemfonts' package.",
      "License": "MIT + file LICENSE",
      "URL": "https://github.com/r-lib/textshaping",
      "BugReports": "https://github.com/r-lib/textshaping/issues",
      "Depends": [
        "R (>= 3.2.0)"
      ],
      "Imports": [
        "systemfonts (>= 1.0.0)"
      ],
      "Suggests": [
        "covr",
        "knitr",
        "rmarkdown"
      ],
      "LinkingTo": [
        "cpp11 (>= 0.2.1)",
        "systemfonts (>= 1.0.0)"
      ],
      "VignetteBuilder": "knitr",
      "Encoding": "UTF-8",
      "RoxygenNote": "7.2.3",
      "SystemRequirements": "freetype2, harfbuzz, fribidi",
      "NeedsCompilation": "yes",
      "Author": "Thomas Lin Pedersen [cre, aut] (<https://orcid.org/0000-0002-5147-4711>), Posit, PBC [cph, fnd]",
      "Maintainer": "Thomas Lin Pedersen <thomas.pedersen@posit.co>",
      "Repository": "CRAN"
    },
    "tibble": {
      "Package": "tibble",
      "Version": "3.2.1",
      "Source": "Repository",
      "Title": "Simple Data Frames",
      "Authors@R": "c(person(given = \"Kirill\", family = \"M\\u00fcller\", role = c(\"aut\", \"cre\"), email = \"kirill@cynkra.com\", comment = c(ORCID = \"0000-0002-1416-3412\")), person(given = \"Hadley\", family = \"Wickham\", role = \"aut\", email = \"hadley@rstudio.com\"), person(given = \"Romain\", family = \"Francois\", role = \"ctb\", email = \"romain@r-enthusiasts.com\"), person(given = \"Jennifer\", family = \"Bryan\", role = \"ctb\", email = \"jenny@rstudio.com\"), person(given = \"RStudio\", role = c(\"cph\", \"fnd\")))",
      "Description": "Provides a 'tbl_df' class (the 'tibble') with stricter checking and better formatting than the traditional data frame.",
      "License": "MIT + file LICENSE",
      "URL": "https://tibble.tidyverse.org/, https://github.com/tidyverse/tibble",
      "BugReports": "https://github.com/tidyverse/tibble/issues",
      "Depends": [
        "R (>= 3.4.0)"
      ],
      "Imports": [
        "fansi (>= 0.4.0)",
        "lifecycle (>= 1.0.0)",
        "magrittr",
        "methods",
        "pillar (>= 1.8.1)",
        "pkgconfig",
        "rlang (>= 1.0.2)",
        "utils",
        "vctrs (>= 0.4.2)"
      ],
      "Suggests": [
        "bench",
        "bit64",
        "blob",
        "brio",
        "callr",
        "cli",
        "covr",
        "crayon (>= 1.3.4)",
        "DiagrammeR",
        "dplyr",
        "evaluate",
        "formattable",
        "ggplot2",
        "here",
        "hms",
        "htmltools",
        "knitr",
        "lubridate",
        "mockr",
        "nycflights13",
        "pkgbuild",
        "pkgload",
        "purrr",
        "rmarkdown",
        "stringi",
        "testthat (>= 3.0.2)",
        "tidyr",
        "withr"
      ],
      "VignetteBuilder": "knitr",
      "Encoding": "UTF-8",
      "RoxygenNote": "7.2.3",
      "Config/testthat/edition": "3",
      "Config/testthat/parallel": "true",
      "Config/testthat/start-first": "vignette-formats, as_tibble, add, invariants",
      "Config/autostyle/scope": "line_breaks",
      "Config/autostyle/strict": "true",
      "Config/autostyle/rmd": "false",
      "Config/Needs/website": "tidyverse/tidytemplate",
      "NeedsCompilation": "yes",
      "Author": "Kirill Müller [aut, cre] (<https://orcid.org/0000-0002-1416-3412>), Hadley Wickham [aut], Romain Francois [ctb], Jennifer Bryan [ctb], RStudio [cph, fnd]",
      "Maintainer": "Kirill Müller <kirill@cynkra.com>",
      "Repository": "CRAN"
    },
    "tidyr": {
      "Package": "tidyr",
      "Version": "1.3.1",
      "Source": "Repository",
      "Title": "Tidy Messy Data",
      "Authors@R": "c( person(\"Hadley\", \"Wickham\", , \"hadley@posit.co\", role = c(\"aut\", \"cre\")), person(\"Davis\", \"Vaughan\", , \"davis@posit.co\", role = \"aut\"), person(\"Maximilian\", \"Girlich\", role = \"aut\"), person(\"Kevin\", \"Ushey\", , \"kevin@posit.co\", role = \"ctb\"), person(\"Posit Software, PBC\", role = c(\"cph\", \"fnd\")) )",
      "Description": "Tools to help to create tidy data, where each column is a variable, each row is an observation, and each cell contains a single value.  'tidyr' contains tools for changing the shape (pivoting) and hierarchy (nesting and 'unnesting') of a dataset, turning deeply nested lists into rectangular data frames ('rectangling'), and extracting values out of string columns. It also includes tools for working with missing values (both implicit and explicit).",
      "License": "MIT + file LICENSE",
      "URL": "https://tidyr.tidyverse.org, https://github.com/tidyverse/tidyr",
      "BugReports": "https://github.com/tidyverse/tidyr/issues",
      "Depends": [
        "R (>= 3.6)"
      ],
      "Imports": [
        "cli (>= 3.4.1)",
        "dplyr (>= 1.0.10)",
        "glue",
        "lifecycle (>= 1.0.3)",
        "magrittr",
        "purrr (>= 1.0.1)",
        "rlang (>= 1.1.1)",
        "stringr (>= 1.5.0)",
        "tibble (>= 2.1.1)",
        "tidyselect (>= 1.2.0)",
        "utils",
        "vctrs (>= 0.5.2)"
      ],
      "Suggests": [
        "covr",
        "data.table",
        "knitr",
        "readr",
        "repurrrsive (>= 1.1.0)",
        "rmarkdown",
        "testthat (>= 3.0.0)"
      ],
      "LinkingTo": [
        "cpp11 (>= 0.4.0)"
      ],
      "VignetteBuilder": "knitr",
      "Config/Needs/website": "tidyverse/tidytemplate",
      "Config/testthat/edition": "3",
      "Encoding": "UTF-8",
      "LazyData": "true",
      "RoxygenNote": "7.3.0",
      "NeedsCompilation": "yes",
      "Author": "Hadley Wickham [aut, cre], Davis Vaughan [aut], Maximilian Girlich [aut], Kevin Ushey [ctb], Posit Software, PBC [cph, fnd]",
      "Maintainer": "Hadley Wickham <hadley@posit.co>",
      "Repository": "CRAN"
    },
    "tidyselect": {
      "Package": "tidyselect",
      "Version": "1.2.1",
      "Source": "Repository",
      "Title": "Select from a Set of Strings",
      "Authors@R": "c( person(\"Lionel\", \"Henry\", , \"lionel@posit.co\", role = c(\"aut\", \"cre\")), person(\"Hadley\", \"Wickham\", , \"hadley@posit.co\", role = \"aut\"), person(\"Posit Software, PBC\", role = c(\"cph\", \"fnd\")) )",
      "Description": "A backend for the selecting functions of the 'tidyverse'.  It makes it easy to implement select-like functions in your own packages in a way that is consistent with other 'tidyverse' interfaces for selection.",
      "License": "MIT + file LICENSE",
      "URL": "https://tidyselect.r-lib.org, https://github.com/r-lib/tidyselect",
      "BugReports": "https://github.com/r-lib/tidyselect/issues",
      "Depends": [
        "R (>= 3.4)"
      ],
      "Imports": [
        "cli (>= 3.3.0)",
        "glue (>= 1.3.0)",
        "lifecycle (>= 1.0.3)",
        "rlang (>= 1.0.4)",
        "vctrs (>= 0.5.2)",
        "withr"
      ],
      "Suggests": [
        "covr",
        "crayon",
        "dplyr",
        "knitr",
        "magrittr",
        "rmarkdown",
        "stringr",
        "testthat (>= 3.1.1)",
        "tibble (>= 2.1.3)"
      ],
      "VignetteBuilder": "knitr",
      "ByteCompile": "true",
      "Config/testthat/edition": "3",
      "Config/Needs/website": "tidyverse/tidytemplate",
      "Encoding": "UTF-8",
      "RoxygenNote": "7.3.0.9000",
      "NeedsCompilation": "yes",
      "Author": "Lionel Henry [aut, cre], Hadley Wickham [aut], Posit Software, PBC [cph, fnd]",
      "Maintainer": "Lionel Henry <lionel@posit.co>",
      "Repository": "CRAN"
    },
    "tidyverse": {
      "Package": "tidyverse",
      "Version": "2.0.0",
      "Source": "Repository",
      "Title": "Easily Install and Load the 'Tidyverse'",
      "Authors@R": "c( person(\"Hadley\", \"Wickham\", , \"hadley@rstudio.com\", role = c(\"aut\", \"cre\")), person(\"RStudio\", role = c(\"cph\", \"fnd\")) )",
      "Description": "The 'tidyverse' is a set of packages that work in harmony because they share common data representations and 'API' design. This package is designed to make it easy to install and load multiple 'tidyverse' packages in a single step. Learn more about the 'tidyverse' at <https://www.tidyverse.org>.",
      "License": "MIT + file LICENSE",
      "URL": "https://tidyverse.tidyverse.org, https://github.com/tidyverse/tidyverse",
      "BugReports": "https://github.com/tidyverse/tidyverse/issues",
      "Depends": [
        "R (>= 3.3)"
      ],
      "Imports": [
        "broom (>= 1.0.3)",
        "conflicted (>= 1.2.0)",
        "cli (>= 3.6.0)",
        "dbplyr (>= 2.3.0)",
        "dplyr (>= 1.1.0)",
        "dtplyr (>= 1.2.2)",
        "forcats (>= 1.0.0)",
        "ggplot2 (>= 3.4.1)",
        "googledrive (>= 2.0.0)",
        "googlesheets4 (>= 1.0.1)",
        "haven (>= 2.5.1)",
        "hms (>= 1.1.2)",
        "httr (>= 1.4.4)",
        "jsonlite (>= 1.8.4)",
        "lubridate (>= 1.9.2)",
        "magrittr (>= 2.0.3)",
        "modelr (>= 0.1.10)",
        "pillar (>= 1.8.1)",
        "purrr (>= 1.0.1)",
        "ragg (>= 1.2.5)",
        "readr (>= 2.1.4)",
        "readxl (>= 1.4.2)",
        "reprex (>= 2.0.2)",
        "rlang (>= 1.0.6)",
        "rstudioapi (>= 0.14)",
        "rvest (>= 1.0.3)",
        "stringr (>= 1.5.0)",
        "tibble (>= 3.1.8)",
        "tidyr (>= 1.3.0)",
        "xml2 (>= 1.3.3)"
      ],
      "Suggests": [
        "covr (>= 3.6.1)",
        "feather (>= 0.3.5)",
        "glue (>= 1.6.2)",
        "mockr (>= 0.2.0)",
        "knitr (>= 1.41)",
        "rmarkdown (>= 2.20)",
        "testthat (>= 3.1.6)"
      ],
      "VignetteBuilder": "knitr",
      "Config/Needs/website": "tidyverse/tidytemplate",
      "Config/testthat/edition": "3",
      "Encoding": "UTF-8",
      "RoxygenNote": "7.2.3",
      "NeedsCompilation": "no",
      "Author": "Hadley Wickham [aut, cre], RStudio [cph, fnd]",
      "Maintainer": "Hadley Wickham <hadley@rstudio.com>",
      "Repository": "CRAN"
    },
    "timechange": {
      "Package": "timechange",
      "Version": "0.3.0",
      "Source": "Repository",
      "Title": "Efficient Manipulation of Date-Times",
      "Authors@R": "c(person(\"Vitalie\", \"Spinu\", email = \"spinuvit@gmail.com\", role = c(\"aut\", \"cre\")), person(\"Google Inc.\", role = c(\"ctb\", \"cph\")))",
      "Description": "Efficient routines for manipulation of date-time objects while accounting for time-zones and daylight saving times. The package includes utilities for updating of date-time components (year, month, day etc.), modification of time-zones, rounding of date-times, period addition and subtraction etc. Parts of the 'CCTZ' source code, released under the Apache 2.0 License, are included in this package. See <https://github.com/google/cctz> for more details.",
      "Depends": [
        "R (>= 3.3)"
      ],
      "License": "GPL (>= 3)",
      "Encoding": "UTF-8",
      "LinkingTo": [
        "cpp11 (>= 0.2.7)"
      ],
      "Suggests": [
        "testthat (>= 0.7.1.99)",
        "knitr"
      ],
      "SystemRequirements": "A system with zoneinfo data (e.g. /usr/share/zoneinfo) as well as a recent-enough C++11 compiler (such as g++-4.8 or later). On Windows the zoneinfo included with R is used.",
      "BugReports": "https://github.com/vspinu/timechange/issues",
      "URL": "https://github.com/vspinu/timechange/",
      "RoxygenNote": "7.2.1",
      "NeedsCompilation": "yes",
      "Author": "Vitalie Spinu [aut, cre], Google Inc. [ctb, cph]",
      "Maintainer": "Vitalie Spinu <spinuvit@gmail.com>",
      "Repository": "CRAN"
    },
    "tinytex": {
      "Package": "tinytex",
      "Version": "0.50",
      "Source": "Repository",
      "Type": "Package",
      "Title": "Helper Functions to Install and Maintain TeX Live, and Compile LaTeX Documents",
      "Authors@R": "c( person(\"Yihui\", \"Xie\", role = c(\"aut\", \"cre\", \"cph\"), email = \"xie@yihui.name\", comment = c(ORCID = \"0000-0003-0645-5666\")), person(given = \"Posit Software, PBC\", role = c(\"cph\", \"fnd\")), person(\"Christophe\", \"Dervieux\", role = \"ctb\", comment = c(ORCID = \"0000-0003-4474-2498\")), person(\"Devon\", \"Ryan\", role = \"ctb\", email = \"dpryan79@gmail.com\", comment = c(ORCID = \"0000-0002-8549-0971\")), person(\"Ethan\", \"Heinzen\", role = \"ctb\"), person(\"Fernando\", \"Cagua\", role = \"ctb\"), person() )",
      "Description": "Helper functions to install and maintain the 'LaTeX' distribution named 'TinyTeX' (<https://yihui.org/tinytex/>), a lightweight, cross-platform, portable, and easy-to-maintain version of 'TeX Live'. This package also contains helper functions to compile 'LaTeX' documents, and install missing 'LaTeX' packages automatically.",
      "Imports": [
        "xfun (>= 0.29)"
      ],
      "Suggests": [
        "testit",
        "rstudioapi"
      ],
      "License": "MIT + file LICENSE",
      "URL": "https://github.com/rstudio/tinytex",
      "BugReports": "https://github.com/rstudio/tinytex/issues",
      "Encoding": "UTF-8",
      "RoxygenNote": "7.3.1",
      "NeedsCompilation": "no",
      "Author": "Yihui Xie [aut, cre, cph] (<https://orcid.org/0000-0003-0645-5666>), Posit Software, PBC [cph, fnd], Christophe Dervieux [ctb] (<https://orcid.org/0000-0003-4474-2498>), Devon Ryan [ctb] (<https://orcid.org/0000-0002-8549-0971>), Ethan Heinzen [ctb], Fernando Cagua [ctb]",
      "Maintainer": "Yihui Xie <xie@yihui.name>",
      "Repository": "CRAN"
    },
    "tmg": {
      "Package": "tmg",
      "Version": "0.3",
      "Source": "Repository",
      "Type": "Package",
      "Title": "Truncated Multivariate Gaussian Sampling",
      "Date": "2015-02-11",
      "Author": "Ari Pakman",
      "Maintainer": "Ari Pakman <ari@stat.columbia.edu>",
      "Description": "Random number generation of truncated multivariate Gaussian distributions using Hamiltonian Monte Carlo. The truncation is defined using linear and/or quadratic polynomials.",
      "License": "GPL-2",
      "Imports": [
        "Rcpp"
      ],
      "LinkingTo": [
        "Rcpp",
        "RcppEigen"
      ],
      "URL": "http://arxiv.org/abs/1208.4118",
      "NeedsCompilation": "yes",
      "Repository": "CRAN"
    },
    "truncnorm": {
      "Package": "truncnorm",
      "Version": "1.0-9",
      "Source": "Repository",
      "Title": "Truncated Normal Distribution",
      "Description": "Density, probability, quantile and random number generation functions for the truncated normal distribution.",
      "Authors@R": "c(person(\"Olaf\", \"Mersmann\", role=c(\"aut\", \"cre\"),  email=\"olafm@p-value.net\"), person(\"Heike\", \"Trautmann\", role=c(\"aut\")), person(\"Detlef\", \"Steuer\", role=c(\"aut\")), person(\"Björn\", \"Bornkamp\", role=c(\"aut\")))",
      "URL": "https://github.com/olafmersmann/truncnorm",
      "BugReports": "https://github.com/olafmersmann/truncnorm/issues",
      "Depends": [
        "R (>= 3.4.0)"
      ],
      "Suggests": [
        "testthat"
      ],
      "License": "GPL (>= 2)",
      "Encoding": "UTF-8",
      "NeedsCompilation": "yes",
      "Author": "Olaf Mersmann [aut, cre], Heike Trautmann [aut], Detlef Steuer [aut], Björn Bornkamp [aut]",
      "Maintainer": "Olaf Mersmann <olafm@p-value.net>",
      "Repository": "CRAN"
    },
    "tzdb": {
      "Package": "tzdb",
      "Version": "0.4.0",
      "Source": "Repository",
      "Title": "Time Zone Database Information",
      "Authors@R": "c( person(\"Davis\", \"Vaughan\", , \"davis@posit.co\", role = c(\"aut\", \"cre\")), person(\"Howard\", \"Hinnant\", role = \"cph\", comment = \"Author of the included date library\"), person(\"Posit Software, PBC\", role = c(\"cph\", \"fnd\")) )",
      "Description": "Provides an up-to-date copy of the Internet Assigned Numbers Authority (IANA) Time Zone Database. It is updated periodically to reflect changes made by political bodies to time zone boundaries, UTC offsets, and daylight saving time rules. Additionally, this package provides a C++ interface for working with the 'date' library. 'date' provides comprehensive support for working with dates and date-times, which this package exposes to make it easier for other R packages to utilize. Headers are provided for calendar specific calculations, along with a limited interface for time zone manipulations.",
      "License": "MIT + file LICENSE",
      "URL": "https://tzdb.r-lib.org, https://github.com/r-lib/tzdb",
      "BugReports": "https://github.com/r-lib/tzdb/issues",
      "Depends": [
        "R (>= 3.5.0)"
      ],
      "Suggests": [
        "covr",
        "testthat (>= 3.0.0)"
      ],
      "LinkingTo": [
        "cpp11 (>= 0.4.2)"
      ],
      "Biarch": "yes",
      "Config/Needs/website": "tidyverse/tidytemplate",
      "Config/testthat/edition": "3",
      "Encoding": "UTF-8",
      "RoxygenNote": "7.2.3",
      "NeedsCompilation": "yes",
      "Author": "Davis Vaughan [aut, cre], Howard Hinnant [cph] (Author of the included date library), Posit Software, PBC [cph, fnd]",
      "Maintainer": "Davis Vaughan <davis@posit.co>",
      "Repository": "CRAN"
    },
    "unglue": {
      "Package": "unglue",
      "Version": "0.1.0",
      "Source": "Repository",
      "Title": "Extract Matched Substrings Using a Pattern",
      "Authors@R": "person(\"Antoine\", \"Fabri\", email = \"antoine.fabri@gmail.com\", role = c(\"aut\", \"cre\"))",
      "Description": "Use syntax inspired by the package 'glue' to extract matched substrings in a more intuitive and compact way than by using standard regular expressions.",
      "Depends": [
        "R (>= 3.1.0)"
      ],
      "License": "GPL-3",
      "Encoding": "UTF-8",
      "LazyData": "true",
      "Suggests": [
        "glue",
        "testthat (>= 2.1.0)",
        "rlang",
        "covr",
        "knitr",
        "rmarkdown",
        "magrittr"
      ],
      "RoxygenNote": "7.1.0",
      "NeedsCompilation": "no",
      "Author": "Antoine Fabri [aut, cre]",
      "Maintainer": "Antoine Fabri <antoine.fabri@gmail.com>",
      "Repository": "CRAN"
    },
    "urlchecker": {
      "Package": "urlchecker",
      "Version": "1.0.1",
      "Source": "Repository",
      "Title": "Run CRAN URL Checks from Older R Versions",
      "Authors@R": "c( person(\"R Core team\", role = \"aut\", comment = \"The code in urltools.R adapted from the tools package\"), person(\"Jim\", \"Hester\", role = \"aut\", comment = c(ORCID = \"0000-0002-2739-7082\")), person(\"Gábor\", \"Csárdi\", , \"csardi.gabor@gmail.com\", role = c(\"aut\", \"cre\")), person(\"RStudio\", role = c(\"cph\", \"fnd\")) )",
      "Description": "Provide the URL checking tools available in R 4.1+ as a package for earlier versions of R. Also uses concurrent requests so can be much faster than the serial versions.",
      "License": "GPL-3",
      "URL": "https://github.com/r-lib/urlchecker",
      "BugReports": "https://github.com/r-lib/urlchecker/issues",
      "Depends": [
        "R (>= 3.3)"
      ],
      "Imports": [
        "cli",
        "curl",
        "tools",
        "xml2"
      ],
      "Suggests": [
        "covr"
      ],
      "Encoding": "UTF-8",
      "RoxygenNote": "7.1.2",
      "NeedsCompilation": "no",
      "Author": "R Core team [aut] (The code in urltools.R adapted from the tools package), Jim Hester [aut] (<https://orcid.org/0000-0002-2739-7082>), Gábor Csárdi [aut, cre], RStudio [cph, fnd]",
      "Maintainer": "Gábor Csárdi <csardi.gabor@gmail.com>",
      "Repository": "CRAN"
    },
    "usethis": {
      "Package": "usethis",
      "Version": "3.2.1",
      "Source": "Repository",
      "Title": "Automate Package and Project Setup",
      "Authors@R": "c( person(\"Hadley\", \"Wickham\", , \"hadley@posit.co\", role = \"aut\", comment = c(ORCID = \"0000-0003-4757-117X\")), person(\"Jennifer\", \"Bryan\", , \"jenny@posit.co\", role = c(\"aut\", \"cre\"), comment = c(ORCID = \"0000-0002-6983-2759\")), person(\"Malcolm\", \"Barrett\", , \"malcolmbarrett@gmail.com\", role = \"aut\", comment = c(ORCID = \"0000-0003-0299-5825\")), person(\"Andy\", \"Teucher\", , \"andy.teucher@posit.co\", role = \"aut\", comment = c(ORCID = \"0000-0002-7840-692X\")), person(\"Posit Software, PBC\", role = c(\"cph\", \"fnd\"), comment = c(ROR = \"03wc8by49\")) )",
      "Description": "Automate package and project setup tasks that are otherwise performed manually. This includes setting up unit testing, test coverage, continuous integration, Git, 'GitHub', licenses, 'Rcpp', 'RStudio' projects, and more.",
      "License": "MIT + file LICENSE",
      "URL": "https://usethis.r-lib.org, https://github.com/r-lib/usethis",
      "BugReports": "https://github.com/r-lib/usethis/issues",
      "Depends": [
        "R (>= 4.1)"
      ],
      "Imports": [
        "cli (>= 3.0.1)",
        "clipr (>= 0.3.0)",
        "crayon",
        "curl (>= 2.7)",
        "desc (>= 1.4.2)",
        "fs (>= 1.3.0)",
        "gert (>= 1.4.1)",
        "gh (>= 1.2.1)",
        "glue (>= 1.3.0)",
        "jsonlite",
        "lifecycle (>= 1.0.0)",
        "purrr",
        "rappdirs",
        "rlang (>= 1.1.0)",
        "rprojroot (>= 2.1.1)",
        "rstudioapi",
        "stats",
        "tools",
        "utils",
        "whisker",
        "withr (>= 2.3.0)",
        "yaml"
      ],
      "Suggests": [
        "covr",
        "knitr",
        "magick",
        "pkgload (>= 1.3.2.1)",
        "quarto (>= 1.5.1)",
        "rmarkdown",
        "roxygen2 (>= 7.1.2)",
        "spelling (>= 1.2)",
        "testthat (>= 3.1.8)"
      ],
      "Config/Needs/website": "r-lib/asciicast, tidyverse/tidytemplate, xml2",
      "Config/testthat/edition": "3",
      "Config/testthat/parallel": "TRUE",
      "Config/testthat/start-first": "github-actions, release",
      "Config/usethis/last-upkeep": "2025-04-22",
      "Encoding": "UTF-8",
      "Language": "en-US",
      "RoxygenNote": "7.3.3",
      "NeedsCompilation": "no",
      "Author": "Hadley Wickham [aut] (ORCID: <https://orcid.org/0000-0003-4757-117X>), Jennifer Bryan [aut, cre] (ORCID: <https://orcid.org/0000-0002-6983-2759>), Malcolm Barrett [aut] (ORCID: <https://orcid.org/0000-0003-0299-5825>), Andy Teucher [aut] (ORCID: <https://orcid.org/0000-0002-7840-692X>), Posit Software, PBC [cph, fnd] (ROR: <https://ror.org/03wc8by49>)",
      "Maintainer": "Jennifer Bryan <jenny@posit.co>",
      "Repository": "CRAN"
    },
    "utf8": {
      "Package": "utf8",
      "Version": "1.2.4",
      "Source": "Repository",
      "Title": "Unicode Text Processing",
      "Authors@R": "c(person(given = c(\"Patrick\", \"O.\"), family = \"Perry\", role = c(\"aut\", \"cph\")), person(given = \"Kirill\", family = \"M\\u00fcller\", role = \"cre\", email = \"kirill@cynkra.com\"), person(given = \"Unicode, Inc.\", role = c(\"cph\", \"dtc\"), comment = \"Unicode Character Database\"))",
      "Description": "Process and print 'UTF-8' encoded international text (Unicode). Input, validate, normalize, encode, format, and display.",
      "License": "Apache License (== 2.0) | file LICENSE",
      "URL": "https://ptrckprry.com/r-utf8/, https://github.com/patperry/r-utf8",
      "BugReports": "https://github.com/patperry/r-utf8/issues",
      "Depends": [
        "R (>= 2.10)"
      ],
      "Suggests": [
        "cli",
        "covr",
        "knitr",
        "rlang",
        "rmarkdown",
        "testthat (>= 3.0.0)",
        "withr"
      ],
      "VignetteBuilder": "knitr, rmarkdown",
      "Config/testthat/edition": "3",
      "Encoding": "UTF-8",
      "RoxygenNote": "7.2.3",
      "NeedsCompilation": "yes",
      "Author": "Patrick O. Perry [aut, cph], Kirill Müller [cre], Unicode, Inc. [cph, dtc] (Unicode Character Database)",
      "Maintainer": "Kirill Müller <kirill@cynkra.com>",
      "Repository": "CRAN"
    },
    "uuid": {
      "Package": "uuid",
      "Version": "1.2-0",
      "Source": "Repository",
      "Title": "Tools for Generating and Handling of UUIDs",
      "Author": "Simon Urbanek <Simon.Urbanek@r-project.org> (R package), Theodore Ts'o <tytso@thunk.org> (libuuid)",
      "Maintainer": "Simon Urbanek <Simon.Urbanek@r-project.org>",
      "Depends": [
        "R (>= 2.9.0)"
      ],
      "Description": "Tools for generating and handling of UUIDs (Universally Unique Identifiers).",
      "License": "MIT + file LICENSE",
      "URL": "https://www.rforge.net/uuid",
      "BugReports": "https://github.com/s-u/uuid",
      "NeedsCompilation": "yes",
      "Repository": "CRAN"
    },
    "vctrs": {
      "Package": "vctrs",
      "Version": "0.6.5",
      "Source": "Repository",
      "Title": "Vector Helpers",
      "Authors@R": "c( person(\"Hadley\", \"Wickham\", , \"hadley@posit.co\", role = \"aut\"), person(\"Lionel\", \"Henry\", , \"lionel@posit.co\", role = \"aut\"), person(\"Davis\", \"Vaughan\", , \"davis@posit.co\", role = c(\"aut\", \"cre\")), person(\"data.table team\", role = \"cph\", comment = \"Radix sort based on data.table's forder() and their contribution to R's order()\"), person(\"Posit Software, PBC\", role = c(\"cph\", \"fnd\")) )",
      "Description": "Defines new notions of prototype and size that are used to provide tools for consistent and well-founded type-coercion and size-recycling, and are in turn connected to ideas of type- and size-stability useful for analysing function interfaces.",
      "License": "MIT + file LICENSE",
      "URL": "https://vctrs.r-lib.org/, https://github.com/r-lib/vctrs",
      "BugReports": "https://github.com/r-lib/vctrs/issues",
      "Depends": [
        "R (>= 3.5.0)"
      ],
      "Imports": [
        "cli (>= 3.4.0)",
        "glue",
        "lifecycle (>= 1.0.3)",
        "rlang (>= 1.1.0)"
      ],
      "Suggests": [
        "bit64",
        "covr",
        "crayon",
        "dplyr (>= 0.8.5)",
        "generics",
        "knitr",
        "pillar (>= 1.4.4)",
        "pkgdown (>= 2.0.1)",
        "rmarkdown",
        "testthat (>= 3.0.0)",
        "tibble (>= 3.1.3)",
        "waldo (>= 0.2.0)",
        "withr",
        "xml2",
        "zeallot"
      ],
      "VignetteBuilder": "knitr",
      "Config/Needs/website": "tidyverse/tidytemplate",
      "Config/testthat/edition": "3",
      "Encoding": "UTF-8",
      "Language": "en-GB",
      "RoxygenNote": "7.2.3",
      "NeedsCompilation": "yes",
      "Author": "Hadley Wickham [aut], Lionel Henry [aut], Davis Vaughan [aut, cre], data.table team [cph] (Radix sort based on data.table's forder() and their contribution to R's order()), Posit Software, PBC [cph, fnd]",
      "Maintainer": "Davis Vaughan <davis@posit.co>",
      "Repository": "CRAN"
    },
    "viridisLite": {
      "Package": "viridisLite",
      "Version": "0.4.2",
      "Source": "Repository",
      "Type": "Package",
      "Title": "Colorblind-Friendly Color Maps (Lite Version)",
      "Date": "2023-05-02",
      "Authors@R": "c( person(\"Simon\", \"Garnier\", email = \"garnier@njit.edu\", role = c(\"aut\", \"cre\")), person(\"Noam\", \"Ross\", email = \"noam.ross@gmail.com\", role = c(\"ctb\", \"cph\")), person(\"Bob\", \"Rudis\", email = \"bob@rud.is\", role = c(\"ctb\", \"cph\")), person(\"Marco\", \"Sciaini\", email = \"sciaini.marco@gmail.com\", role = c(\"ctb\", \"cph\")), person(\"Antônio Pedro\", \"Camargo\", role = c(\"ctb\", \"cph\")), person(\"Cédric\", \"Scherer\", email = \"scherer@izw-berlin.de\", role = c(\"ctb\", \"cph\")) )",
      "Maintainer": "Simon Garnier <garnier@njit.edu>",
      "Description": "Color maps designed to improve graph readability for readers with  common forms of color blindness and/or color vision deficiency. The color  maps are also perceptually-uniform, both in regular form and also when  converted to black-and-white for printing. This is the 'lite' version of the  'viridis' package that also contains 'ggplot2' bindings for discrete and  continuous color and fill scales and can be found at  <https://cran.r-project.org/package=viridis>.",
      "License": "MIT + file LICENSE",
      "Encoding": "UTF-8",
      "Depends": [
        "R (>= 2.10)"
      ],
      "Suggests": [
        "hexbin (>= 1.27.0)",
        "ggplot2 (>= 1.0.1)",
        "testthat",
        "covr"
      ],
      "URL": "https://sjmgarnier.github.io/viridisLite/, https://github.com/sjmgarnier/viridisLite/",
      "BugReports": "https://github.com/sjmgarnier/viridisLite/issues/",
      "RoxygenNote": "7.2.3",
      "NeedsCompilation": "no",
      "Author": "Simon Garnier [aut, cre], Noam Ross [ctb, cph], Bob Rudis [ctb, cph], Marco Sciaini [ctb, cph], Antônio Pedro Camargo [ctb, cph], Cédric Scherer [ctb, cph]",
      "Repository": "CRAN"
    },
    "vroom": {
      "Package": "vroom",
      "Version": "1.6.5",
      "Source": "Repository",
      "Title": "Read and Write Rectangular Text Data Quickly",
      "Authors@R": "c( person(\"Jim\", \"Hester\", role = \"aut\", comment = c(ORCID = \"0000-0002-2739-7082\")), person(\"Hadley\", \"Wickham\", , \"hadley@posit.co\", role = \"aut\", comment = c(ORCID = \"0000-0003-4757-117X\")), person(\"Jennifer\", \"Bryan\", , \"jenny@posit.co\", role = c(\"aut\", \"cre\"), comment = c(ORCID = \"0000-0002-6983-2759\")), person(\"Shelby\", \"Bearrows\", role = \"ctb\"), person(\"https://github.com/mandreyel/\", role = \"cph\", comment = \"mio library\"), person(\"Jukka\", \"Jylänki\", role = \"cph\", comment = \"grisu3 implementation\"), person(\"Mikkel\", \"Jørgensen\", role = \"cph\", comment = \"grisu3 implementation\"), person(\"Posit Software, PBC\", role = c(\"cph\", \"fnd\")) )",
      "Description": "The goal of 'vroom' is to read and write data (like 'csv', 'tsv' and 'fwf') quickly. When reading it uses a quick initial indexing step, then reads the values lazily , so only the data you actually use needs to be read.  The writer formats the data in parallel and writes to disk asynchronously from formatting.",
      "License": "MIT + file LICENSE",
      "URL": "https://vroom.r-lib.org, https://github.com/tidyverse/vroom",
      "BugReports": "https://github.com/tidyverse/vroom/issues",
      "Depends": [
        "R (>= 3.6)"
      ],
      "Imports": [
        "bit64",
        "cli (>= 3.2.0)",
        "crayon",
        "glue",
        "hms",
        "lifecycle (>= 1.0.3)",
        "methods",
        "rlang (>= 0.4.2)",
        "stats",
        "tibble (>= 2.0.0)",
        "tidyselect",
        "tzdb (>= 0.1.1)",
        "vctrs (>= 0.2.0)",
        "withr"
      ],
      "Suggests": [
        "archive",
        "bench (>= 1.1.0)",
        "covr",
        "curl",
        "dplyr",
        "forcats",
        "fs",
        "ggplot2",
        "knitr",
        "patchwork",
        "prettyunits",
        "purrr",
        "rmarkdown",
        "rstudioapi",
        "scales",
        "spelling",
        "testthat (>= 2.1.0)",
        "tidyr",
        "utils",
        "waldo",
        "xml2"
      ],
      "LinkingTo": [
        "cpp11 (>= 0.2.0)",
        "progress (>= 1.2.1)",
        "tzdb (>= 0.1.1)"
      ],
      "VignetteBuilder": "knitr",
      "Config/Needs/website": "nycflights13, tidyverse/tidytemplate",
      "Config/testthat/edition": "3",
      "Config/testthat/parallel": "false",
      "Copyright": "file COPYRIGHTS",
      "Encoding": "UTF-8",
      "Language": "en-US",
      "RoxygenNote": "7.2.3.9000",
      "NeedsCompilation": "yes",
      "Author": "Jim Hester [aut] (<https://orcid.org/0000-0002-2739-7082>), Hadley Wickham [aut] (<https://orcid.org/0000-0003-4757-117X>), Jennifer Bryan [aut, cre] (<https://orcid.org/0000-0002-6983-2759>), Shelby Bearrows [ctb], https://github.com/mandreyel/ [cph] (mio library), Jukka Jylänki [cph] (grisu3 implementation), Mikkel Jørgensen [cph] (grisu3 implementation), Posit Software, PBC [cph, fnd]",
      "Maintainer": "Jennifer Bryan <jenny@posit.co>",
      "Repository": "CRAN"
    },
    "waldo": {
      "Package": "waldo",
      "Version": "0.5.2",
      "Source": "Repository",
      "Title": "Find Differences Between R Objects",
      "Authors@R": "c( person(\"Hadley\", \"Wickham\", , \"hadley@posit.co\", role = c(\"aut\", \"cre\")), person(\"Posit Software, PBC\", role = c(\"cph\", \"fnd\")) )",
      "Description": "Compare complex R objects and reveal the key differences. Designed particularly for use in testing packages where being able to quickly isolate key differences makes understanding test failures much easier.",
      "License": "MIT + file LICENSE",
      "URL": "https://waldo.r-lib.org, https://github.com/r-lib/waldo",
      "BugReports": "https://github.com/r-lib/waldo/issues",
      "Depends": [
        "R (>= 3.6)"
      ],
      "Imports": [
        "cli",
        "diffobj (>= 0.3.4)",
        "fansi",
        "glue",
        "methods",
        "rematch2",
        "rlang (>= 1.0.0)",
        "tibble"
      ],
      "Suggests": [
        "covr",
        "R6",
        "testthat (>= 3.0.0)",
        "withr",
        "xml2"
      ],
      "Config/Needs/website": "tidyverse/tidytemplate",
      "Config/testthat/edition": "3",
      "Encoding": "UTF-8",
      "RoxygenNote": "7.2.3",
      "NeedsCompilation": "no",
      "Author": "Hadley Wickham [aut, cre], Posit Software, PBC [cph, fnd]",
      "Maintainer": "Hadley Wickham <hadley@posit.co>",
      "Repository": "CRAN"
    },
    "whisker": {
      "Package": "whisker",
      "Version": "0.4.1",
      "Source": "Repository",
      "Maintainer": "Edwin de Jonge <edwindjonge@gmail.com>",
      "License": "GPL-3",
      "Title": "{{mustache}} for R, Logicless Templating",
      "Type": "Package",
      "LazyLoad": "yes",
      "Author": "Edwin de Jonge",
      "Description": "Implements 'Mustache' logicless templating.",
      "URL": "https://github.com/edwindj/whisker",
      "Suggests": [
        "markdown"
      ],
      "RoxygenNote": "6.1.1",
      "NeedsCompilation": "no",
      "Repository": "CRAN"
    },
    "withr": {
      "Package": "withr",
      "Version": "3.0.0",
      "Source": "Repository",
      "Title": "Run Code 'With' Temporarily Modified Global State",
      "Authors@R": "c(person(given = \"Jim\", family = \"Hester\", role = \"aut\"), person(given = \"Lionel\", family = \"Henry\", role = c(\"aut\", \"cre\"), email = \"lionel@posit.co\"), person(given = \"Kirill\", family = \"Müller\", role = \"aut\", email = \"krlmlr+r@mailbox.org\"), person(given = \"Kevin\", family = \"Ushey\", role = \"aut\", email = \"kevinushey@gmail.com\"), person(given = \"Hadley\", family = \"Wickham\", role = \"aut\", email = \"hadley@posit.co\"), person(given = \"Winston\", family = \"Chang\", role = \"aut\"), person(given = \"Jennifer\", family = \"Bryan\", role = \"ctb\"), person(given = \"Richard\", family = \"Cotton\", role = \"ctb\"), person(given = \"Posit Software, PBC\", role = c(\"cph\", \"fnd\")))",
      "Description": "A set of functions to run code 'with' safely and temporarily modified global state. Many of these functions were originally a part of the 'devtools' package, this provides a simple package with limited dependencies to provide access to these functions.",
      "License": "MIT + file LICENSE",
      "URL": "https://withr.r-lib.org, https://github.com/r-lib/withr#readme",
      "BugReports": "https://github.com/r-lib/withr/issues",
      "Depends": [
        "R (>= 3.5.0)"
      ],
      "Imports": [
        "graphics",
        "grDevices"
      ],
      "Suggests": [
        "callr",
        "covr",
        "DBI",
        "knitr",
        "lattice",
        "methods",
        "rlang",
        "rmarkdown (>= 2.12)",
        "RSQLite",
        "testthat (>= 3.0.0)"
      ],
      "VignetteBuilder": "knitr",
      "Encoding": "UTF-8",
      "RoxygenNote": "7.3.0.9000",
      "Collate": "'aaa.R' 'collate.R' 'connection.R' 'db.R' 'defer-exit.R' 'standalone-defer.R' 'defer.R' 'wrap.R' 'local_.R' 'with_.R' 'devices.R' 'dir.R' 'env.R' 'file.R' 'language.R' 'libpaths.R' 'locale.R' 'makevars.R' 'namespace.R' 'options.R' 'par.R' 'path.R' 'rng.R' 'seed.R' 'sink.R' 'tempfile.R' 'timezone.R' 'torture.R' 'utils.R' 'with.R'",
      "Config/testthat/edition": "3",
      "Config/Needs/website": "tidyverse/tidytemplate",
      "NeedsCompilation": "no",
      "Author": "Jim Hester [aut], Lionel Henry [aut, cre], Kirill Müller [aut], Kevin Ushey [aut], Hadley Wickham [aut], Winston Chang [aut], Jennifer Bryan [ctb], Richard Cotton [ctb], Posit Software, PBC [cph, fnd]",
      "Maintainer": "Lionel Henry <lionel@posit.co>",
      "Repository": "CRAN"
    },
    "xfun": {
      "Package": "xfun",
      "Version": "0.42",
      "Source": "Repository",
      "Type": "Package",
      "Title": "Supporting Functions for Packages Maintained by 'Yihui Xie'",
      "Authors@R": "c( person(\"Yihui\", \"Xie\", role = c(\"aut\", \"cre\", \"cph\"), email = \"xie@yihui.name\", comment = c(ORCID = \"0000-0003-0645-5666\")), person(\"Wush\", \"Wu\", role = \"ctb\"), person(\"Daijiang\", \"Li\", role = \"ctb\"), person(\"Xianying\", \"Tan\", role = \"ctb\"), person(\"Salim\", \"Brüggemann\", role = \"ctb\", email = \"salim-b@pm.me\", comment = c(ORCID = \"0000-0002-5329-5987\")), person(\"Christophe\", \"Dervieux\", role = \"ctb\"), person(given = \"Posit Software, PBC\", role = c(\"cph\", \"fnd\")), person() )",
      "Description": "Miscellaneous functions commonly used in other packages maintained by 'Yihui Xie'.",
      "Imports": [
        "grDevices",
        "stats",
        "tools"
      ],
      "Suggests": [
        "testit",
        "parallel",
        "codetools",
        "rstudioapi",
        "tinytex (>= 0.30)",
        "mime",
        "markdown (>= 1.5)",
        "knitr (>= 1.42)",
        "htmltools",
        "remotes",
        "pak",
        "rhub",
        "renv",
        "curl",
        "jsonlite",
        "magick",
        "yaml",
        "rmarkdown"
      ],
      "License": "MIT + file LICENSE",
      "URL": "https://github.com/yihui/xfun",
      "BugReports": "https://github.com/yihui/xfun/issues",
      "Encoding": "UTF-8",
      "RoxygenNote": "7.2.3",
      "VignetteBuilder": "knitr",
      "NeedsCompilation": "yes",
      "Author": "Yihui Xie [aut, cre, cph] (<https://orcid.org/0000-0003-0645-5666>), Wush Wu [ctb], Daijiang Li [ctb], Xianying Tan [ctb], Salim Brüggemann [ctb] (<https://orcid.org/0000-0002-5329-5987>), Christophe Dervieux [ctb], Posit Software, PBC [cph, fnd]",
      "Maintainer": "Yihui Xie <xie@yihui.name>",
      "Repository": "CRAN"
    },
    "xml2": {
      "Package": "xml2",
      "Version": "1.3.6",
      "Source": "Repository",
      "Title": "Parse XML",
      "Authors@R": "c( person(\"Hadley\", \"Wickham\", , \"hadley@posit.co\", role = c(\"aut\", \"cre\")), person(\"Jim\", \"Hester\", role = \"aut\"), person(\"Jeroen\", \"Ooms\", role = \"aut\"), person(\"Posit Software, PBC\", role = c(\"cph\", \"fnd\")), person(\"R Foundation\", role = \"ctb\", comment = \"Copy of R-project homepage cached as example\") )",
      "Description": "Work with XML files using a simple, consistent interface. Built on top of the 'libxml2' C library.",
      "License": "MIT + file LICENSE",
      "URL": "https://xml2.r-lib.org/, https://github.com/r-lib/xml2",
      "BugReports": "https://github.com/r-lib/xml2/issues",
      "Depends": [
        "R (>= 3.6.0)"
      ],
      "Imports": [
        "cli",
        "methods",
        "rlang (>= 1.1.0)"
      ],
      "Suggests": [
        "covr",
        "curl",
        "httr",
        "knitr",
        "magrittr",
        "mockery",
        "rmarkdown",
        "testthat (>= 3.0.0)"
      ],
      "VignetteBuilder": "knitr",
      "Config/Needs/website": "tidyverse/tidytemplate",
      "Encoding": "UTF-8",
      "RoxygenNote": "7.2.3",
      "SystemRequirements": "libxml2: libxml2-dev (deb), libxml2-devel (rpm)",
      "Collate": "'S4.R' 'as_list.R' 'xml_parse.R' 'as_xml_document.R' 'classes.R' 'format.R' 'import-standalone-obj-type.R' 'import-standalone-purrr.R' 'import-standalone-types-check.R' 'init.R' 'nodeset_apply.R' 'paths.R' 'utils.R' 'xml2-package.R' 'xml_attr.R' 'xml_children.R' 'xml_document.R' 'xml_find.R' 'xml_missing.R' 'xml_modify.R' 'xml_name.R' 'xml_namespaces.R' 'xml_node.R' 'xml_nodeset.R' 'xml_path.R' 'xml_schema.R' 'xml_serialize.R' 'xml_structure.R' 'xml_text.R' 'xml_type.R' 'xml_url.R' 'xml_write.R' 'zzz.R'",
      "Config/testthat/edition": "3",
      "NeedsCompilation": "yes",
      "Author": "Hadley Wickham [aut, cre], Jim Hester [aut], Jeroen Ooms [aut], Posit Software, PBC [cph, fnd], R Foundation [ctb] (Copy of R-project homepage cached as example)",
      "Maintainer": "Hadley Wickham <hadley@posit.co>",
      "Repository": "CRAN"
    },
    "xopen": {
      "Package": "xopen",
      "Version": "1.0.0",
      "Source": "Repository",
      "Title": "Open System Files, 'URLs', Anything",
      "Authors@R": "c( person(\"Gábor\", \"Csárdi\",, \"csardi.gabor@gmail.com\", c(\"aut\", \"cre\")), person(\"Fathi\", \"Boudra\", role = \"aut\"), person(\"Rex\", \"Dieter\", role = \"aut\"), person(\"Kevin\", \"Krammer\", role = \"aut\"), person(\"Jeremy\", \"White\", role = \"aut\"))",
      "Description": "Cross platform solution to open files, directories or 'URLs' with their associated programs.",
      "License": "MIT + file LICENSE",
      "LazyData": "true",
      "URL": "https://github.com/r-lib/xopen#readme",
      "BugReports": "https://github.com/r-lib/xopen/issues",
      "RoxygenNote": "6.1.0",
      "Imports": [
        "processx"
      ],
      "Suggests": [
        "ps",
        "testthat"
      ],
      "Encoding": "UTF-8",
      "Depends": [
        "R (>= 3.1)"
      ],
      "NeedsCompilation": "no",
      "Author": "Gábor Csárdi [aut, cre], Fathi Boudra [aut], Rex Dieter [aut], Kevin Krammer [aut], Jeremy White [aut]",
      "Maintainer": "Gábor Csárdi <csardi.gabor@gmail.com>",
      "Repository": "CRAN"
    },
    "xtable": {
      "Package": "xtable",
      "Version": "1.8-4",
      "Source": "Repository",
      "Date": "2019-04-08",
      "Title": "Export Tables to LaTeX or HTML",
      "Authors@R": "c(person(\"David B.\", \"Dahl\", role=\"aut\"), person(\"David\", \"Scott\", role=c(\"aut\",\"cre\"), email=\"d.scott@auckland.ac.nz\"), person(\"Charles\", \"Roosen\", role=\"aut\"), person(\"Arni\", \"Magnusson\", role=\"aut\"), person(\"Jonathan\", \"Swinton\", role=\"aut\"), person(\"Ajay\", \"Shah\", role=\"ctb\"), person(\"Arne\", \"Henningsen\", role=\"ctb\"), person(\"Benno\", \"Puetz\", role=\"ctb\"), person(\"Bernhard\", \"Pfaff\", role=\"ctb\"), person(\"Claudio\", \"Agostinelli\", role=\"ctb\"), person(\"Claudius\", \"Loehnert\", role=\"ctb\"), person(\"David\", \"Mitchell\", role=\"ctb\"), person(\"David\", \"Whiting\", role=\"ctb\"), person(\"Fernando da\", \"Rosa\", role=\"ctb\"), person(\"Guido\", \"Gay\", role=\"ctb\"), person(\"Guido\", \"Schulz\", role=\"ctb\"), person(\"Ian\", \"Fellows\", role=\"ctb\"), person(\"Jeff\", \"Laake\", role=\"ctb\"), person(\"John\", \"Walker\", role=\"ctb\"), person(\"Jun\", \"Yan\", role=\"ctb\"), person(\"Liviu\", \"Andronic\", role=\"ctb\"), person(\"Markus\", \"Loecher\", role=\"ctb\"), person(\"Martin\", \"Gubri\", role=\"ctb\"), person(\"Matthieu\", \"Stigler\", role=\"ctb\"), person(\"Robert\", \"Castelo\", role=\"ctb\"), person(\"Seth\", \"Falcon\", role=\"ctb\"), person(\"Stefan\", \"Edwards\", role=\"ctb\"), person(\"Sven\", \"Garbade\", role=\"ctb\"), person(\"Uwe\", \"Ligges\", role=\"ctb\"))",
      "Maintainer": "David Scott <d.scott@auckland.ac.nz>",
      "Imports": [
        "stats",
        "utils"
      ],
      "Suggests": [
        "knitr",
        "plm",
        "zoo",
        "survival"
      ],
      "VignetteBuilder": "knitr",
      "Description": "Coerce data to LaTeX and HTML tables.",
      "URL": "http://xtable.r-forge.r-project.org/",
      "Depends": [
        "R (>= 2.10.0)"
      ],
      "License": "GPL (>= 2)",
      "Repository": "CRAN",
      "NeedsCompilation": "no",
      "Author": "David B. Dahl [aut], David Scott [aut, cre], Charles Roosen [aut], Arni Magnusson [aut], Jonathan Swinton [aut], Ajay Shah [ctb], Arne Henningsen [ctb], Benno Puetz [ctb], Bernhard Pfaff [ctb], Claudio Agostinelli [ctb], Claudius Loehnert [ctb], David Mitchell [ctb], David Whiting [ctb], Fernando da Rosa [ctb], Guido Gay [ctb], Guido Schulz [ctb], Ian Fellows [ctb], Jeff Laake [ctb], John Walker [ctb], Jun Yan [ctb], Liviu Andronic [ctb], Markus Loecher [ctb], Martin Gubri [ctb], Matthieu Stigler [ctb], Robert Castelo [ctb], Seth Falcon [ctb], Stefan Edwards [ctb], Sven Garbade [ctb], Uwe Ligges [ctb]"
    },
    "yaml": {
      "Package": "yaml",
      "Version": "2.3.9",
      "Source": "Repository",
      "Type": "Package",
      "Title": "Methods to Convert R Data to YAML and Back",
      "Date": "2024-07-05",
      "Suggests": [
        "RUnit"
      ],
      "Author": "Shawn P Garbett [aut], Jeremy Stephens [aut, cre], Kirill Simonov [aut], Yihui Xie [ctb], Zhuoer Dong [ctb], Hadley Wickham [ctb], Jeffrey Horner [ctb], reikoch [ctb], Will Beasley [ctb], Brendan O'Connor [ctb], Gregory R. Warnes [ctb], Michael Quinn [ctb], Zhian N. Kamvar [ctb], Charlie Gao [ctb]",
      "Maintainer": "Shawn Garbett <shawn.garbett@vumc.org>",
      "License": "BSD_3_clause + file LICENSE",
      "Description": "Implements the 'libyaml' 'YAML' 1.1 parser and emitter (<https://pyyaml.org/wiki/LibYAML>) for R.",
      "URL": "https://github.com/vubiostat/r-yaml/",
      "BugReports": "https://github.com/vubiostat/r-yaml/issues",
      "NeedsCompilation": "yes",
      "Repository": "CRAN"
    },
    "zip": {
      "Package": "zip",
      "Version": "2.3.1",
      "Source": "Repository",
      "Title": "Cross-Platform 'zip' Compression",
      "Authors@R": "c( person(\"Gábor\", \"Csárdi\", , \"csardi.gabor@gmail.com\", role = c(\"aut\", \"cre\")), person(\"Kuba\", \"Podgórski\", role = \"ctb\"), person(\"Rich\", \"Geldreich\", role = \"ctb\"), person(\"Posit Software, PBC\", role = c(\"cph\", \"fnd\")) )",
      "Description": "Cross-Platform 'zip' Compression Library. A replacement for the 'zip' function, that does not require any additional external tools on any platform.",
      "License": "MIT + file LICENSE",
      "URL": "https://github.com/r-lib/zip, https://r-lib.github.io/zip/",
      "BugReports": "https://github.com/r-lib/zip/issues",
      "Suggests": [
        "covr",
        "processx",
        "R6",
        "testthat",
        "withr"
      ],
      "Config/Needs/website": "tidyverse/tidytemplate",
      "Config/testthat/edition": "3",
      "Encoding": "UTF-8",
      "RoxygenNote": "7.2.3",
      "NeedsCompilation": "yes",
      "Author": "Gábor Csárdi [aut, cre], Kuba Podgórski [ctb], Rich Geldreich [ctb], Posit Software, PBC [cph, fnd]",
      "Maintainer": "Gábor Csárdi <csardi.gabor@gmail.com>",
      "Repository": "CRAN"
    }
  }
}
