# Supplementary material for: Inferring on Joint Associations From Marginal Associations and a Reference Sample
Source: Biom J. 2026 Apr 13;68:e70114. doi: 10.1002/bimj.70114 (PMC13071553; doi:10.1002/bimj.70114)
Supplement: Supplementary file 2 — Supporting File 2: bimj70114‐sup‐0002‐Data.zip. [file BIMJ-68-e70114-s002.zip › bimj70114-sup-0002-Data/run_simulations.R]

source('simulation/forward_selection_sim.R')
source('simulation/genetic_no_selection_sim.R')
source('simulation/normal_dist_sim.R')
source('simulation/genetic_w_selection_sim.R')

## Parameters
n_iter = 20
n_cores = 10
parallel = TRUE
output_dir = paste0("output/results", Sys.Date())

# create directory
if (!dir.exists(output_dir)) {
  dir.create(output_dir, recursive = TRUE)
}

# Set seed for reproducibility
set.seed(123)

# Run simulations
runGeneticPSATSim(output_dir = output_dir, n_iter = n_iter, parallel = parallel, n_cores = n_cores)
runGeneticStandardSim(output_dir = output_dir, n_iter = n_iter, parallel = parallel, n_cores = n_cores)
runNormalSim(output_dir = output_dir, n_iter = n_iter, parallel = parallel, n_cores = n_cores)
runForwardSelectionSim(output_dir = output_dir, n_iter = n_iter, parallel = parallel, n_cores = n_cores)
