# Supplementary material for: Inferring on Joint Associations From Marginal Associations and a Reference Sample
Source: Biom J. 2026 Apr 13;68:e70114. doi: 10.1002/bimj.70114 (PMC13071553; doi:10.1002/bimj.70114)
Supplement: Supplementary file 2 — Supporting File 2: bimj70114‐sup‐0002‐Data.zip. [file BIMJ-68-e70114-s002.zip › bimj70114-sup-0002-Data/verify_identical.R]

compare_directories <- function(dir1, dir2, extension = "csv") {
  dir1 <- normalizePath(dir1, mustWork = TRUE)
  dir2 <- normalizePath(dir2, mustWork = TRUE)

  # Match only files with given extension
  pattern <- paste0("\\.", extension, "$")
  files1 <- list.files(dir1, pattern = pattern, recursive = TRUE, full.names = TRUE)
  files2 <- list.files(dir2, pattern = pattern, recursive = TRUE, full.names = TRUE)

  # Use relative paths with file.path-safe separator
  rel1 <- substring(files1, nchar(dir1) + 2)  # +2 to skip separator
  rel2 <- substring(files2, nchar(dir2) + 2)

  common_files <- intersect(rel1, rel2)

  results <- data.frame(
    file = common_files,
    identical = logical(length(common_files)),
    stringsAsFactors = FALSE
  )

  for (i in seq_along(common_files)) {
    cat("Comparing:", common_files[i], "\n")
    f1 <- file.path(dir1, common_files[i])
    f2 <- file.path(dir2, common_files[i])

    df1 <- tryCatch(read.csv(f1, stringsAsFactors = FALSE), error = function(e) NULL)
    df2 <- tryCatch(read.csv(f2, stringsAsFactors = FALSE), error = function(e) NULL)

    results$identical[i] <- identical(df1, df2)
  }

  cat("Compared", nrow(results), "files (", sum(results$identical), "identical)\n")
  return(results)
}

# Example
compare_directories("output/results2025-07-22", "output/results2025-07-19")
